# Supplementary material for: Strategies to improve reference databases for soil microbiomes
Source: ISME J. 2016 Dec 9;11(4):829–34. doi: 10.1038/ismej.2016.168 (PMC5364351; doi:10.1038/ismej.2016.168)
Supplement: Supplementary Table 1 [file ismej2016168x6.xlsx]

## Sheet: supplemental_table1_RefSoil_v1.
RefSoil ID	NCBI ID	Taxon ID	Kingdom	Phylum	Class	Order	Family	Genus	Species	Organism	RAST ID
RefSoil_1	NC_000913.3	511145	Bacteria	Proteobacteria	Gammaproteobacteria	Enterobacteriales	Enterobacteriaceae	Escherichia	Escherichia coli	Escherichia coli str. K-12 substr. MG1655	511145
RefSoil_2	NC_000963.1	272947	Bacteria	Proteobacteria	Alphaproteobacteria	Rickettsiales	Rickettsiaceae	Rickettsia	Rickettsia prowazekii	Rickettsia prowazekii str. Madrid E	272947
RefSoil_3	NC_000964.3	224308	Bacteria	Firmicutes	Bacilli	Bacillales	Bacillaceae	Bacillus	Bacillus subtilis	Bacillus subtilis subsp. subtilis str. 168	224308
RefSoil_4	NC_001263.1,NC_001264.1	243230	Bacteria	Deinococcus-Thermus	Deinococci	Deinococcales	Deinococcaceae	Deinococcus	Deinococcus radiodurans	Deinococcus radiodurans R1	243230.54,243230.53
RefSoil_5	NC_002488.3	160492	Bacteria	Proteobacteria	Gammaproteobacteria	Xanthomonadales	Xanthomonadaceae	Xylella	Xylella fastidiosa	Xylella fastidiosa 9a5c	160492
RefSoil_6	NC_002516.2	208964	Bacteria	Proteobacteria	Gammaproteobacteria	Pseudomonadales	Pseudomonadaceae	Pseudomonas	Pseudomonas aeruginosa	Pseudomonas aeruginosa PAO1	208965
RefSoil_7	NC_002570.2	272558	Bacteria	Firmicutes	Bacilli	Bacillales	Bacillaceae	Bacillus	Bacillus halodurans	Bacillus halodurans C-125	272558
RefSoil_8	NC_002578.1	273075	Archaea	Euryarchaeota	Thermoplasmata	Thermoplasmatales	Thermoplasmataceae	Thermoplasma	Thermoplasma acidophilum	Thermoplasma acidophilum DSM 1728	273075
RefSoil_9	NC_002678.2	266835	Bacteria	Proteobacteria	Alphaproteobacteria	Rhizobiales	Phyllobacteriaceae	Mesorhizobium	Mesorhizobium loti	Mesorhizobium loti MAFF303099	266835
RefSoil_10	NC_002689.2	273116	Archaea	Euryarchaeota	Thermoplasmata	Thermoplasmatales	Thermoplasmataceae	Thermoplasma	Thermoplasma volcanium	Thermoplasma volcanium GSS1	273116
RefSoil_11	NC_002927.3	257310	Bacteria	Proteobacteria	Betaproteobacteria	Burkholderiales	Alcaligenaceae	Bordetella	Bordetella bronchiseptica	Bordetella bronchiseptica RB50	257310
RefSoil_12	NC_002936.3	243164	Bacteria	Chloroflexi	Dehalococcoidia	Dehalococcoidales	Dehalococcoidaceae	Dehalococcoides	Dehalococcoides mccartyi	Dehalococcoides mccartyi 195	243164
RefSoil_13	NC_002937.3	882	Bacteria	Proteobacteria	Deltaproteobacteria	Desulfovibrionales	Desulfovibrionaceae	Desulfovibrio	Desulfovibrio vulgaris	Desulfovibrio vulgaris str. Hildenborough	882.26
RefSoil_14	NC_002939.5	243231	Bacteria	Proteobacteria	Deltaproteobacteria	Desulfuromonadales	Geobacteraceae	Geobacter	Geobacter sulfurreducens	Geobacter sulfurreducens PCA	243231
RefSoil_15	NC_002944.2	262316	Bacteria	Actinobacteria	Actinobacteria	Corynebacteriales	Mycobacteriaceae	Mycobacterium	Mycobacterium avium	Mycobacterium avium subsp. paratuberculosi	262316
RefSoil_16	NC_002971.3	227377	Bacteria	Proteobacteria	Gammaproteobacteria	Legionellales	Coxiellaceae	Coxiella	Coxiella burnetii	Coxiella burnetii RSA 493	227377
RefSoil_17	NC_002973.6	265669	Bacteria	Firmicutes	Bacilli	Bacillales	Listeriaceae	Listeria	Listeria monocytogenes	Listeria monocytogenes serotype 4b str. F2365	265669
RefSoil_18	NC_003030.1	272562	Bacteria	Firmicutes	Clostridia	Clostridiales	Clostridiaceae	Clostridium	Clostridium acetobutylicum	Clostridium acetobutylicum ATCC 824	272562
RefSoil_19	NC_003062.2,NC_003063.2	176299	Bacteria	Proteobacteria	Alphaproteobacteria	Rhizobiales	Rhizobiaceae	Agrobacterium	Agrobacterium fabrum	Agrobacterium fabrum str. C58	176299.29,176299.28
RefSoil_20	NC_003155.4	227882	Bacteria	Actinobacteria	Actinobacteria	Streptomycetales	Streptomycetaceae	Streptomyces	Streptomyces avermitilis	Streptomyces avermitilis MA-4680	227882
RefSoil_21	NC_003197.1	99287	Bacteria	Proteobacteria	Gammaproteobacteria	Enterobacteriales	Enterobacteriaceae	Salmonella	Salmonella enterica	Salmonella enterica subsp. enterica serova	99287.1
RefSoil_22	NC_003212.1	272626	Bacteria	Firmicutes	Bacilli	Bacillales	Listeriaceae	Listeria	Listeria innocua	Listeria innocua Clip11262	272626
RefSoil_23	NC_003272.1	103690	Bacteria	Cyanobacteria		Nostocales	Nostocaceae	Nostoc		Nostoc sp. PCC 7120	103690
RefSoil_24	NC_003295.1	267608	Bacteria	Proteobacteria	Betaproteobacteria	Burkholderiales	Burkholderiaceae	Ralstonia	Ralstonia solanacearum	Ralstonia solanacearum GMI1000	267608
RefSoil_25	NC_003361.3	227941	Bacteria	Chlamydiae	Chlamydiia	Chlamydiales	Chlamydiaceae	Chlamydophila	Chlamydophila caviae	Chlamydophila caviae GPIC	227941
RefSoil_26	NC_003366.1	195102	Bacteria	Firmicutes	Clostridia	Clostridiales	Clostridiaceae	Clostridium	Clostridium perfringens	Clostridium perfringens str. 13	195102
RefSoil_27	NC_003552.1	188937	Archaea	Euryarchaeota	Methanomicrobia	Methanosarcinales	Methanosarcinaceae	Methanosarcina	Methanosarcina acetivorans	Methanosarcina acetivorans C2A	188937
RefSoil_28	NC_003901.1	192952	Archaea	Euryarchaeota	Methanomicrobia	Methanosarcinales	Methanosarcinaceae	Methanosarcina	Methanosarcina mazei	Methanosarcina mazei Go1	192952
RefSoil_29	NC_003902.1	190485	Bacteria	Proteobacteria	Gammaproteobacteria	Xanthomonadales	Xanthomonadaceae	Xanthomonas	Xanthomonas campestris	Xanthomonas campestris pv. campestris str. ATC	190485
RefSoil_30	NC_003909.8	222523	Bacteria	Firmicutes	Bacilli	Bacillales	Bacillaceae	Bacillus	Bacillus cereus	Bacillus cereus ATCC 10987	222523
RefSoil_31	NC_003997.3	198094	Bacteria	Firmicutes	Bacilli	Bacillales	Bacillaceae	Bacillus	Bacillus anthracis	Bacillus anthracis str. Ames	198094
RefSoil_32	NC_004129.6	220664	Bacteria	Proteobacteria	Gammaproteobacteria	Pseudomonadales	Pseudomonadaceae	Pseudomonas	Pseudomonas protegens	Pseudomonas protegens Pf-5	220664
RefSoil_33	NC_004193.1	221109	Bacteria	Firmicutes	Bacilli	Bacillales	Bacillaceae	Oceanobacillus	Oceanobacillus iheyensis	Oceanobacillus iheyensis HTE831	221109
RefSoil_34	NC_004342.2,NC_004343.2	189518	Bacteria	Spirochaetes	Spirochaetia		Leptospiraceae	Leptospira	Leptospira interrogans	Leptospira interrogans serovar Lai str. 56601	189518.28,189518.27
RefSoil_35	NC_004347.2	211586	Bacteria	Proteobacteria	Gammaproteobacteria	Alteromonadales	Shewanellaceae	Shewanella	Shewanella oneidensis	Shewanella oneidensis MR-1	211586
RefSoil_36	NC_004369.1	196164	Bacteria	Actinobacteria	Actinobacteria	Corynebacteriales	Corynebacteriaceae	Corynebacterium	Corynebacterium efficiens	Corynebacterium efficiens YS-314	196164
RefSoil_37	NC_004463.1	224911	Bacteria	Proteobacteria	Alphaproteobacteria	Rhizobiales	Bradyrhizobiaceae	Bradyrhizobium	Bradyrhizobium diazoefficiens	Bradyrhizobium diazoefficiens USDA 110	224911
RefSoil_38	NC_004547.2	218491	Bacteria	Proteobacteria	Gammaproteobacteria	Enterobacteriales	Enterobacteriaceae	Pectobacterium	Pectobacterium atrosepticum	Pectobacterium atrosepticum SCRI1043	218491
RefSoil_39	NC_004551.1	218496	Bacteria	Actinobacteria	Actinobacteria	Micrococcales		Tropheryma	Tropheryma whipplei	Tropheryma whipplei TW08/27	218497
RefSoil_40	NC_004556.1	183190	Bacteria	Proteobacteria	Gammaproteobacteria	Xanthomonadales	Xanthomonadaceae	Xylella	Xylella fastidiosa	Xylella fastidiosa Temecula1	183190
RefSoil_41	NC_004557.1	212717	Bacteria	Firmicutes	Clostridia	Clostridiales	Clostridiaceae	Clostridium	Clostridium tetani	Clostridium tetani E88	212717
RefSoil_42	NC_004572.3	203267	Bacteria	Actinobacteria	Actinobacteria	Micrococcales		Tropheryma	Tropheryma whipplei	Tropheryma whipplei str. Twist	203267
RefSoil_43	NC_004631.1	209261	Bacteria	Proteobacteria	Gammaproteobacteria	Enterobacteriales	Enterobacteriaceae	Salmonella	Salmonella enterica	Salmonella enterica subsp. enterica serova	209261
RefSoil_44	NC_004663.1	226186	Bacteria	Bacteroidetes	Bacteroidia	Bacteroidales	Bacteroidaceae	Bacteroides	Bacteroides thetaiotaomicron	Bacteroides thetaiotaomicron VPI-5482	226187
RefSoil_45	NC_004722.1	226900	Bacteria	Firmicutes	Bacilli	Bacillales	Bacillaceae	Bacillus	Bacillus cereus	Bacillus cereus ATCC 14579	226900
RefSoil_46	NC_004757.1	228410	Bacteria	Proteobacteria	Betaproteobacteria	Nitrosomonadales	Nitrosomonadaceae	Nitrosomonas	Nitrosomonas europaea	Nitrosomonas europaea ATCC 19718	228410
RefSoil_47	NC_005085.1	243365	Bacteria	Proteobacteria	Betaproteobacteria	Neisseriales	Chromobacteriaceae	Chromobacterium	Chromobacterium violaceum	Chromobacterium violaceum ATCC 12472	243365
RefSoil_48	NC_005125.1	251221	Bacteria	Cyanobacteria	Gloeobacteria	Gloeobacterales		Gloeobacter	Gloeobacter violaceus	Gloeobacter violaceus PCC 7421	251221
RefSoil_49	NC_005296.1	258594	Bacteria	Proteobacteria	Alphaproteobacteria	Rhizobiales	Bradyrhizobiaceae	Rhodopseudomonas	Rhodopseudomonas palustris	Rhodopseudomonas palustris CGA009	258594
RefSoil_50	NC_005363.1	264462	Bacteria	Proteobacteria	Deltaproteobacteria	Bdellovibrionales	Bdellovibrionaceae	Bdellovibrio	Bdellovibrio bacteriovorus	Bdellovibrio bacteriovorus HD100	264462
RefSoil_51	NC_005773.3	264730	Bacteria	Proteobacteria	Gammaproteobacteria	Pseudomonadales	Pseudomonadaceae	Pseudomonas	Pseudomonas savastanoi	Pseudomonas savastanoi pv. phaseolicola 1448A	264730
RefSoil_52	NC_005823.1,NC_005824.1	267671	Bacteria	Spirochaetes	Spirochaetia		Leptospiraceae	Leptospira	Leptospira interrogans	Leptospira interrogans serovar Copenhageni str	267671.23,267671.22
RefSoil_53	NC_005861.1	264201	Bacteria	Chlamydiae	Chlamydiia	Chlamydiales	Parachlamydiaceae	Candidatus Protochlamydia	Candidatus Protochlamydia amoebophila	Candidatus Protochlamydia amoebophila UWE25	264201
RefSoil_54	NC_005877.1	263820	Archaea	Euryarchaeota	Thermoplasmata	Thermoplasmatales	Picrophilaceae	Picrophilus	Picrophilus torridus	Picrophilus torridus DSM 9790	263820
RefSoil_55	NC_005945.1	260799	Bacteria	Firmicutes	Bacilli	Bacillales	Bacillaceae	Bacillus	Bacillus anthracis	Bacillus anthracis str. Sterne	260799
RefSoil_56	NC_005966.1	62977	Bacteria	Proteobacteria	Gammaproteobacteria	Pseudomonadales	Moraxellaceae	Acinetobacter		Acinetobacter sp. ADP1	62977.2
RefSoil_60	NC_006155.1	273123	Bacteria	Proteobacteria	Gammaproteobacteria	Enterobacteriales	Enterobacteriaceae	Yersinia	Yersinia pseudotuberculosis	Yersinia pseudotuberculosis IP 32953	273123
RefSoil_61	NC_006177.1	292459	Bacteria	Firmicutes	Clostridia	Clostridiales	Symbiobacteriaceae	Symbiobacterium	Symbiobacterium thermophilum	Symbiobacterium thermophilum IAM 14863	292459
RefSoil_62	NC_006274.1	288681	Bacteria	Firmicutes	Bacilli	Bacillales	Bacillaceae	Bacillus	Bacillus cereus	Bacillus cereus E33L	288681
RefSoil_63	NC_006322.1	279010	Bacteria	Firmicutes	Bacilli	Bacillales	Bacillaceae	Bacillus	Bacillus licheniformis	Bacillus licheniformis DSM 13	279010
RefSoil_64	NC_006350.1,NC_006351.1	272560	Bacteria	Proteobacteria	Betaproteobacteria	Burkholderiales	Burkholderiaceae	Burkholderia	Burkholderia pseudomallei	Burkholderia pseudomallei K96243	272560.55,272560.56
RefSoil_65	NC_006361.1	247156	Bacteria	Actinobacteria	Actinobacteria	Corynebacteriales	Nocardiaceae	Nocardia	Nocardia farcinica	Nocardia farcinica IFM 10152	247156
RefSoil_66	NC_006368.1	297246	Bacteria	Proteobacteria	Gammaproteobacteria	Legionellales	Legionellaceae	Legionella	Legionella pneumophila	Legionella pneumophila str. Paris	297246
RefSoil_67	NC_006369.1	297245	Bacteria	Proteobacteria	Gammaproteobacteria	Legionellales	Legionellaceae	Legionella	Legionella pneumophila	Legionella pneumophila str. Lens	297245
RefSoil_68	NC_006511.1	295319	Bacteria	Proteobacteria	Gammaproteobacteria	Enterobacteriales	Enterobacteriaceae	Salmonella	Salmonella enterica	Salmonella enterica subsp. enterica serova	295319
RefSoil_69	NC_006513.1	76114	Bacteria	Proteobacteria	Betaproteobacteria	Rhodocyclales	Rhodocyclaceae	Aromatoleum	Aromatoleum aromaticum	Aromatoleum aromaticum EbN1	76114.2
RefSoil_70	NC_006582.1	66692	Bacteria	Firmicutes	Bacilli	Bacillales	Bacillaceae	Bacillus	Bacillus clausii	Bacillus clausii KSM-K16	66692.1
RefSoil_71	NC_006624.1	69014	Archaea	Euryarchaeota	Thermococci	Thermococcales	Thermococcaceae	Thermococcus	Thermococcus kodakarensis	Thermococcus kodakarensis KOD1	69014.3
RefSoil_73	NC_006831.1	302409	Bacteria	Proteobacteria	Alphaproteobacteria	Rickettsiales	Anaplasmataceae	Ehrlichia	Ehrlichia ruminantium	Ehrlichia ruminantium str. Gardel	302410
RefSoil_74	NC_006834.1	291331	Bacteria	Proteobacteria	Gammaproteobacteria	Xanthomonadales	Xanthomonadaceae	Xanthomonas	Xanthomonas oryzae	Xanthomonas oryzae pv. oryzae KACC 10331	291331
RefSoil_75	NC_006905.1	321314	Bacteria	Proteobacteria	Gammaproteobacteria	Enterobacteriales	Enterobacteriaceae	Salmonella	Salmonella enterica	Salmonella enterica subsp. enterica serova	321314
RefSoil_76	NC_006932.1,NC_006933.1	262698	Bacteria	Proteobacteria	Alphaproteobacteria	Rhizobiales	Brucellaceae	Brucella	Brucella abortus	Brucella abortus bv. 1 str. 9-941	262698.13,262698.14
RefSoil_77	NC_006958.1	196627	Bacteria	Actinobacteria	Actinobacteria	Corynebacteriales	Corynebacteriaceae	Corynebacterium	Corynebacterium glutamicum	Corynebacterium glutamicum ATCC 13032	196627
RefSoil_78	NC_007086.1	314565	Bacteria	Proteobacteria	Gammaproteobacteria	Xanthomonadales	Xanthomonadaceae	Xanthomonas	Xanthomonas campestris	Xanthomonas campestris pv. campestris str	314565
RefSoil_79	NC_007164.1	306537	Bacteria	Actinobacteria	Actinobacteria	Corynebacteriales	Corynebacteriaceae	Corynebacterium	Corynebacterium jeikeium	Corynebacterium jeikeium K411	306537
RefSoil_80	NC_007168.1	279808	Bacteria	Firmicutes	Bacilli	Bacillales	Staphylococcaceae	Staphylococcus	Staphylococcus haemolyticus	Staphylococcus haemolyticus JCSC1435	279808
RefSoil_81	NC_007204.1	259536	Bacteria	Proteobacteria	Gammaproteobacteria	Pseudomonadales	Moraxellaceae	Psychrobacter	Psychrobacter arcticus	Psychrobacter arcticus 273-4	259536
RefSoil_82	NC_007298.1	159087	Bacteria	Proteobacteria	Betaproteobacteria	Rhodocyclales	Rhodocyclaceae	Dechloromonas	Dechloromonas aromatica	Dechloromonas aromatica RCB	159087
RefSoil_83	NC_007333.1	269800	Bacteria	Actinobacteria	Actinobacteria	Streptosporangiales	Nocardiopsaceae	Thermobifida	Thermobifida fusca	Thermobifida fusca YX	269800
RefSoil_84	NC_007355.1	269797	Archaea	Euryarchaeota	Methanomicrobia	Methanosarcinales	Methanosarcinaceae	Methanosarcina	Methanosarcina barkeri	Methanosarcina barkeri str. Fusaro	269797
RefSoil_85	NC_007356.1	255470	Bacteria	Chloroflexi	Dehalococcoidia	Dehalococcoidales	Dehalococcoidaceae	Dehalococcoides	Dehalococcoides mccartyi	Dehalococcoides mccartyi CBDB1	255470
RefSoil_86	NC_007404.1	292415	Bacteria	Proteobacteria	Betaproteobacteria	Hydrogenophilales	Hydrogenophilaceae	Thiobacillus	Thiobacillus denitrificans	Thiobacillus denitrificans ATCC 25259	292415
RefSoil_87	NC_007406.1	323098	Bacteria	Proteobacteria	Alphaproteobacteria	Rhizobiales	Bradyrhizobiaceae	Nitrobacter	Nitrobacter winogradskyi	Nitrobacter winogradskyi Nb-255	323098
RefSoil_88	NC_007434.1,NC_007435.1	320372	Bacteria	Proteobacteria	Betaproteobacteria	Burkholderiales	Burkholderiaceae	Burkholderia	Burkholderia pseudomallei	Burkholderia pseudomallei 1710b	320372.14,320372.13
RefSoil_89	NC_007492.2	205922	Bacteria	Proteobacteria	Gammaproteobacteria	Pseudomonadales	Pseudomonadaceae	Pseudomonas	Pseudomonas fluorescens	Pseudomonas fluorescens Pf0-1	205922
RefSoil_90	NC_007493.2,NC_007494.2	272943	Bacteria	Proteobacteria	Alphaproteobacteria	Rhodobacterales	Rhodobacteraceae	Rhodobacter	Rhodobacter sphaeroides	Rhodobacter sphaeroides 2.4.1	272943.35,272943.34
RefSoil_91	NC_007498.2	338963	Bacteria	Proteobacteria	Deltaproteobacteria	Desulfuromonadales	Pelobacteraceae	Pelobacter	Pelobacter carbinolicus	Pelobacter carbinolicus DSM 2380	338963
RefSoil_92	NC_007508.1	316273	Bacteria	Proteobacteria	Gammaproteobacteria	Xanthomonadales	Xanthomonadaceae	Xanthomonas	Xanthomonas euvesicatoria	Xanthomonas campestris pv. vesicatoria str	316273
RefSoil_93	NC_007510.1,NC_007511.1,NC_007509.1	482957	Bacteria	Proteobacteria	Betaproteobacteria	Burkholderiales	Burkholderiaceae	Burkholderia		Burkholderia lata	482957.27,482957.28,482957.29
RefSoil_94	NC_007512.1	319225	Bacteria	Chlorobi	Chlorobia	Chlorobiales	Chlorobiaceae	Pelodictyon	Pelodictyon luteolum	Chlorobium luteolum DSM 273	319225
RefSoil_95	NC_007514.1	340177	Bacteria	Chlorobi	Chlorobia	Chlorobiales	Chlorobiaceae	Chlorobium	Chlorobium chlorochromatii	Chlorobium chlorochromatii CaD3	340177
RefSoil_96	NC_007517.1	269799	Bacteria	Proteobacteria	Deltaproteobacteria	Desulfuromonadales	Geobacteraceae	Geobacter	Geobacter metallireducens	Geobacter metallireducens GS-15	269799
RefSoil_97	NC_007519.1	207559	Bacteria	Proteobacteria	Deltaproteobacteria	Desulfovibrionales	Desulfovibrionaceae	Desulfovibrio	Desulfovibrio alaskensis	Desulfovibrio alaskensis G20	207559
RefSoil_98	NC_007530.2	261594	Bacteria	Firmicutes	Bacilli	Bacillales	Bacillaceae	Bacillus	Bacillus anthracis	Bacillus anthracis str. 'Ames Ancestor'	261595
RefSoil_99	NC_007613.1	300268	Bacteria	Proteobacteria	Gammaproteobacteria	Enterobacteriales	Enterobacteriaceae	Shigella	Shigella boydii	Shigella boydii Sb227	300268
RefSoil_100	NC_007614.1	323848	Bacteria	Proteobacteria	Betaproteobacteria	Nitrosomonadales	Nitrosomonadaceae	Nitrosospira	Nitrosospira multiformis	Nitrosospira multiformis ATCC 25196	323848
RefSoil_101	NC_007618.1,NC_007624.1	359391	Bacteria	Proteobacteria	Alphaproteobacteria	Rhizobiales	Brucellaceae	Brucella	Brucella abortus	Brucella abortus 2308	359391.2,359391.21
RefSoil_102	NC_007644.1	264732	Bacteria	Firmicutes	Clostridia	Thermoanaerobacterales	Thermoanaerobacteraceae	Moorella	Moorella thermoacetica	Moorella thermoacetica ATCC 39073	264732
RefSoil_103	NC_007651.1,NC_007650.1	271848	Bacteria	Proteobacteria	Betaproteobacteria	Burkholderiales	Burkholderiaceae	Burkholderia	Burkholderia thailandensis	Burkholderia thailandensis E264	271848.43,271848.44
RefSoil_104	NC_007681.1	339860	Archaea	Euryarchaeota	Methanobacteria	Methanobacteriales	Methanobacteriaceae	Methanosphaera	Methanosphaera stadtmanae	Methanosphaera stadtmanae DSM 3091	339860
RefSoil_105	NC_007760.1	290397	Bacteria	Proteobacteria	Deltaproteobacteria	Myxococcales	Anaeromyxobacteraceae	Anaeromyxobacter	Anaeromyxobacter dehalogenans	Anaeromyxobacter dehalogenans 2CP-C	290397
RefSoil_106	NC_007761.1	347834	Bacteria	Proteobacteria	Alphaproteobacteria	Rhizobiales	Rhizobiaceae	Rhizobium	Rhizobium etli	Rhizobium etli CFN 42	347835
RefSoil_107	NC_007775.1	321327	Bacteria	Cyanobacteria		Chroococcales		Synechococcus		Synechococcus sp. JA-3-3Ab	321327
RefSoil_108	NC_007777.1	106370	Bacteria	Actinobacteria	Actinobacteria	Frankiales	Frankiaceae	Frankia		Frankia sp. CcI3	106370
RefSoil_109	NC_007778.1	316058	Bacteria	Proteobacteria	Alphaproteobacteria	Rhizobiales	Bradyrhizobiaceae	Rhodopseudomonas	Rhodopseudomonas palustris	Rhodopseudomonas palustris HaA2	316058
RefSoil_110	NC_007794.1	279238	Bacteria	Proteobacteria	Alphaproteobacteria	Sphingomonadales	Sphingomonadaceae	Novosphingobium	Novosphingobium aromaticivorans	Novosphingobium aromaticivorans DSM 12444	279238
RefSoil_111	NC_007798.1	222891	Bacteria	Proteobacteria	Alphaproteobacteria	Rickettsiales	Anaplasmataceae	Neorickettsia	Neorickettsia sennetsu	Neorickettsia sennetsu str. Miyayama	222891
RefSoil_112	NC_007880.1	376619	Bacteria	Proteobacteria	Gammaproteobacteria	Thiotrichales	Francisellaceae	Francisella	Francisella tularensis	Francisella tularensis subsp. holarctica LVS	376619
RefSoil_113	NC_007907.1	138119	Bacteria	Firmicutes	Clostridia	Clostridiales	Peptococcaceae	Desulfitobacterium	Desulfitobacterium hafniense	Desulfitobacterium hafniense Y51	138120
RefSoil_114	NC_007925.1	316056	Bacteria	Proteobacteria	Alphaproteobacteria	Rhizobiales	Bradyrhizobiaceae	Rhodopseudomonas	Rhodopseudomonas palustris	Rhodopseudomonas palustris BisB18	316056
RefSoil_115	NC_007947.1	265072	Bacteria	Proteobacteria	Betaproteobacteria	Methylophilales	Methylophilaceae	Methylobacillus	Methylobacillus flagellatus	Methylobacillus flagellatus KT	265072
RefSoil_116	NC_007948.1	296591	Bacteria	Proteobacteria	Betaproteobacteria	Burkholderiales	Comamonadaceae	Polaromonas		Polaromonas sp. JS666	296591
RefSoil_117	NC_007958.1	316057	Bacteria	Proteobacteria	Alphaproteobacteria	Rhizobiales	Bradyrhizobiaceae	Rhodopseudomonas	Rhodopseudomonas palustris	Rhodopseudomonas palustris BisB5	316057
RefSoil_118	NC_007963.1	290398	Bacteria	Proteobacteria	Gammaproteobacteria	Oceanospirillales	Halomonadaceae	Chromohalobacter	Chromohalobacter salexigens	Chromohalobacter salexigens DSM 3043	290398
RefSoil_119	NC_007964.1	323097	Bacteria	Proteobacteria	Alphaproteobacteria	Rhizobiales	Bradyrhizobiaceae	Nitrobacter	Nitrobacter hamburgensis	Nitrobacter hamburgensis X14	323097
RefSoil_120	NC_007969.1	335284	Bacteria	Proteobacteria	Gammaproteobacteria	Pseudomonadales	Moraxellaceae	Psychrobacter	Psychrobacter cryohalolentis	Psychrobacter cryohalolentis K5	335284
RefSoil_121	NC_007973.1	266264	Bacteria	Proteobacteria	Betaproteobacteria	Burkholderiales	Burkholderiaceae	Cupriavidus	Cupriavidus metallidurans	Cupriavidus metallidurans CH34	266264
RefSoil_122	NC_008009.1	204669	Bacteria	Acidobacteria	Acidobacteriia	Acidobacteriales	Acidobacteriaceae	Candidatus Koribacter	Candidatus Koribacter versatilis	Candidatus Koribacter versatilis Ellin345	204669
RefSoil_123	NC_008027.1	384676	Bacteria	Proteobacteria	Gammaproteobacteria	Pseudomonadales	Pseudomonadaceae	Pseudomonas	Pseudomonas entomophila	Pseudomonas entomophila L48	384676
RefSoil_124	NC_008095.1	246197	Bacteria	Proteobacteria	Deltaproteobacteria	Myxococcales	Myxococcaceae	Myxococcus	Myxococcus xanthus	Myxococcus xanthus DK 1622	246197
RefSoil_125	NC_008146.1	164756	Bacteria	Actinobacteria	Actinobacteria	Corynebacteriales	Mycobacteriaceae	Mycobacterium		Mycobacterium sp. MCS	164756
RefSoil_126	NC_008148.1	266117	Bacteria	Actinobacteria	Rubrobacteria	Rubrobacterales	Rubrobacteraceae	Rubrobacter	Rubrobacter xylanophilus	Rubrobacter xylanophilus DSM 9941	266117
RefSoil_127	NC_008149.1	377628	Bacteria	Proteobacteria	Gammaproteobacteria	Enterobacteriales	Enterobacteriaceae	Yersinia	Yersinia pestis	Yersinia pestis Nepal516	377628
RefSoil_128	NC_008150.1	360102	Bacteria	Proteobacteria	Gammaproteobacteria	Enterobacteriales	Enterobacteriaceae	Yersinia	Yersinia pestis	Yersinia pestis Antiqua	360102
RefSoil_129	NC_008245.1	393115	Bacteria	Proteobacteria	Gammaproteobacteria	Thiotrichales	Francisellaceae	Francisella	Francisella tularensis	Francisella tularensis subsp. tularensi	393115
RefSoil_130	NC_008254.1	266779	Bacteria	Proteobacteria	Alphaproteobacteria	Rhizobiales	Phyllobacteriaceae	Chelativorans		Chelativorans sp. BNC1	266779
RefSoil_131	NC_008255.1	269798	Bacteria	Bacteroidetes	Cytophagia	Cytophagales	Cytophagaceae	Cytophaga	Cytophaga hutchinsonii	Cytophaga hutchinsonii ATCC 33406	269798
RefSoil_132	NC_008261.1	195103	Bacteria	Firmicutes	Clostridia	Clostridiales	Clostridiaceae	Clostridium	Clostridium perfringens	Clostridium perfringens ATCC 13124	195103
RefSoil_133	NC_008268.1	101510	Bacteria	Actinobacteria	Actinobacteria	Corynebacteriales	Nocardiaceae	Rhodococcus	Rhodococcus jostii	Rhodococcus jostii RHA1	101510
RefSoil_134	NC_008278.1	326424	Bacteria	Actinobacteria	Actinobacteria	Frankiales	Frankiaceae	Frankia	Frankia alni	Frankia alni ACN14a	326424
RefSoil_135	NC_008313.1,NC_008314.1	381666	Bacteria	Proteobacteria	Betaproteobacteria	Burkholderiales	Burkholderiaceae	Cupriavidus	Cupriavidus necator	Ralstonia eutropha H16	381666.29,381666.28
RefSoil_136	NC_008343.1	391165	Bacteria	Proteobacteria	Alphaproteobacteria	Rhodospirillales	Acetobacteraceae	Granulibacter	Granulibacter bethesdensis	Granulibacter bethesdensis CGDNIH1	391165
RefSoil_137	NC_008380.1	216596	Bacteria	Proteobacteria	Alphaproteobacteria	Rhizobiales	Rhizobiaceae	Rhizobium	Rhizobium leguminosarum	Rhizobium leguminosarum bv. viciae 3841	216596
RefSoil_138	NC_008390.1,NC_008391.1,NC_008392.1	339670	Bacteria	Proteobacteria	Betaproteobacteria	Burkholderiales	Burkholderiaceae	Burkholderia	Burkholderia ambifaria	Burkholderia ambifaria AMMD	339670.24,339670.25,339670.26
RefSoil_139	NC_008435.1	316055	Bacteria	Proteobacteria	Alphaproteobacteria	Rhizobiales	Bradyrhizobiaceae	Rhodopseudomonas	Rhodopseudomonas palustris	Rhodopseudomonas palustris BisA53	316055
RefSoil_140	NC_008463.1	208963	Bacteria	Proteobacteria	Gammaproteobacteria	Pseudomonadales	Pseudomonadaceae	Pseudomonas	Pseudomonas aeruginosa	Pseudomonas aeruginosa UCBPP-PA14	208963
RefSoil_141	NC_008497.1	387344	Bacteria	Firmicutes	Bacilli	Lactobacillales	Lactobacillaceae	Lactobacillus	Lactobacillus brevis	Lactobacillus brevis ATCC 367	387344
RefSoil_142	NC_008508.1,NC_008509.1	355276	Bacteria	Spirochaetes	Spirochaetia		Leptospiraceae	Leptospira	Leptospira borgpetersenii	Leptospira borgpetersenii serovar Hardjo-bovi	355276.28,355276.29
RefSoil_143	NC_008510.1,NC_008511.1	355277	Bacteria	Spirochaetes	Spirochaetia		Leptospiraceae	Leptospira	Leptospira borgpetersenii	Leptospira borgpetersenii serovar Hardjo-bovi	355277.24,355277.23
RefSoil_144	NC_008536.1	234267	Bacteria	Acidobacteria	Solibacteres	Solibacterales	Solibacteraceae	Candidatus Solibacter	Candidatus Solibacter usitatus	Candidatus Solibacter usitatus Ellin6076	234267
RefSoil_145	NC_008541.1	290399	Bacteria	Actinobacteria	Actinobacteria	Micrococcales	Micrococcaceae	Arthrobacter		Arthrobacter sp. FB24	290399
RefSoil_146	NC_008542.1,NC_008543.1,NC_008544.1	331272	Bacteria	Proteobacteria	Betaproteobacteria	Burkholderiales	Burkholderiaceae	Burkholderia	Burkholderia cenocepacia	Burkholderia cenocepacia HI2424	331272.3,331272.32,331272.31
RefSoil_147	NC_008593.1	386415	Bacteria	Firmicutes	Clostridia	Clostridiales	Clostridiaceae	Clostridium	Clostridium novyi	Clostridium novyi NT	386415
RefSoil_148	NC_008595.1	243243	Bacteria	Actinobacteria	Actinobacteria	Corynebacteriales	Mycobacteriaceae	Mycobacterium	Mycobacterium avium	Mycobacterium avium 104	243243
RefSoil_149	NC_008609.1	338966	Bacteria	Proteobacteria	Deltaproteobacteria	Desulfuromonadales	Pelobacteraceae	Pelobacter	Pelobacter propionicus	Pelobacter propionicus DSM 2379	338966
RefSoil_150	NC_008639.1	290317	Bacteria	Chlorobi	Chlorobia	Chlorobiales	Chlorobiaceae	Chlorobium	Chlorobium phaeobacteroides	Chlorobium phaeobacteroides DSM 266	290317
RefSoil_151	NC_008699.1	196162	Bacteria	Actinobacteria	Actinobacteria	Propionibacteriales	Nocardioidaceae	Nocardioides		Nocardioides sp. JS614	196162
RefSoil_152	NC_008700.1	326297	Bacteria	Proteobacteria	Gammaproteobacteria	Alteromonadales	Shewanellaceae	Shewanella	Shewanella amazonensis	Shewanella amazonensis SB2B	326297
RefSoil_153	NC_008702.1	62928	Bacteria	Proteobacteria	Betaproteobacteria	Rhodocyclales	Rhodocyclaceae	Azoarcus		Azoarcus sp. BH72	62928.2
RefSoil_154	NC_008705.1	189918	Bacteria	Actinobacteria	Actinobacteria	Corynebacteriales	Mycobacteriaceae	Mycobacterium		Mycobacterium sp. KMS	189918
RefSoil_155	NC_008710.1	314724	Bacteria	Spirochaetes	Spirochaetia	Spirochaetales	Borreliaceae	Borrelia	Borrelia turicatae	Borrelia turicatae 91E135	314725
RefSoil_156	NC_008711.1	290340	Bacteria	Actinobacteria	Actinobacteria	Micrococcales	Micrococcaceae	Paenarthrobacter	Paenarthrobacter aurescens	Arthrobacter aurescens TC1	290340
RefSoil_157	NC_008740.1	351348	Bacteria	Proteobacteria	Gammaproteobacteria	Alteromonadales	Alteromonadaceae	Marinobacter	Marinobacter hydrocarbonoclasticus	Marinobacter hydrocarbonoclasticus VT8	351348
RefSoil_158	NC_008752.1	397945	Bacteria	Proteobacteria	Betaproteobacteria	Burkholderiales	Comamonadaceae	Acidovorax	Acidovorax citrulli	Acidovorax citrulli AAC00-1	397945
RefSoil_159	NC_008781.1	365044	Bacteria	Proteobacteria	Betaproteobacteria	Burkholderiales	Comamonadaceae	Polaromonas	Polaromonas naphthalenivorans	Polaromonas naphthalenivorans CJ2	365044
RefSoil_160	NC_008782.1	232721	Bacteria	Proteobacteria	Betaproteobacteria	Burkholderiales	Comamonadaceae	Acidovorax		Acidovorax sp. JS42	232721
RefSoil_161	NC_008786.1	391735	Bacteria	Proteobacteria	Betaproteobacteria	Burkholderiales	Comamonadaceae	Verminephrobacter	Verminephrobacter eiseniae	Verminephrobacter eiseniae EF01-2	391735
RefSoil_162	NC_008789.1	349124	Bacteria	Proteobacteria	Gammaproteobacteria	Chromatiales	Ectothiorhodospiraceae	Halorhodospira	Halorhodospira halophila	Halorhodospira halophila SL1	349124
RefSoil_163	NC_008825.1	420662	Bacteria	Proteobacteria	Betaproteobacteria	Burkholderiales		Methylibium	Methylibium petroleiphilum	Methylibium petroleiphilum PM1	420662
RefSoil_164	NC_009012.1	203119	Bacteria	Firmicutes	Clostridia	Clostridiales	Ruminococcaceae	Ruminiclostridium	Ruminiclostridium thermocellum	Ruminiclostridium thermocellum ATCC 27405	203119
RefSoil_165	NC_009049.1,NC_009050.1	349101	Bacteria	Proteobacteria	Alphaproteobacteria	Rhodobacterales	Rhodobacteraceae	Rhodobacter	Rhodobacter sphaeroides	Rhodobacter sphaeroides ATCC 17029	349101.15,349101.14
RefSoil_166	NC_009074.1,NC_009075.1	320373	Bacteria	Proteobacteria	Betaproteobacteria	Burkholderiales	Burkholderiaceae	Burkholderia	Burkholderia pseudomallei	Burkholderia pseudomallei 668	320373.14,320373.15
RefSoil_168	NC_009076.1,NC_009078.1	357348	Bacteria	Proteobacteria	Betaproteobacteria	Burkholderiales	Burkholderiaceae	Burkholderia	Burkholderia pseudomallei	Burkholderia pseudomallei 1106a	357348.22,357348.23
RefSoil_167	NC_009077.1	164757	Bacteria	Actinobacteria	Actinobacteria	Corynebacteriales	Mycobacteriaceae	Mycobacterium		Mycobacterium sp. JLS	164757
RefSoil_169	NC_009142.1	405948	Bacteria	Actinobacteria	Actinobacteria	Pseudonocardiales	Pseudonocardiaceae	Saccharopolyspora	Saccharopolyspora erythraea	Saccharopolyspora erythraea NRRL 2338	405948
RefSoil_170	NC_009256.1,NC_009255.1,NC_009254.1	269482	Bacteria	Proteobacteria	Betaproteobacteria	Burkholderiales	Burkholderiaceae	Burkholderia	Burkholderia vietnamiensis	Burkholderia vietnamiensis G4	269482.34,269482.36,269482.35
RefSoil_171	NC_009328.1	420246	Bacteria	Firmicutes	Bacilli	Bacillales	Bacillaceae	Geobacillus	Geobacillus thermodenitrificans	Geobacillus thermodenitrificans NG80-2	420246
RefSoil_172	NC_009338.1	350054	Bacteria	Actinobacteria	Actinobacteria	Corynebacteriales	Mycobacteriaceae	Mycobacterium	Mycobacterium gilvum	Mycobacterium gilvum PYR-GCK	350054
RefSoil_173	NC_009342.1	340322	Bacteria	Actinobacteria	Actinobacteria	Corynebacteriales	Corynebacteriaceae	Corynebacterium	Corynebacterium glutamicum	Corynebacterium glutamicum R	340322
RefSoil_174	NC_009380.1	369723	Bacteria	Actinobacteria	Actinobacteria	Micromonosporales	Micromonosporaceae	Salinispora	Salinispora tropica	Salinispora tropica CNB-440	369723
RefSoil_175	NC_009428.1	349102	Bacteria	Proteobacteria	Alphaproteobacteria	Rhodobacterales	Rhodobacteraceae	Rhodobacter	Rhodobacter sphaeroides	Rhodobacter sphaeroides ATCC 17025	349102
RefSoil_176	NC_009434.1	379731	Bacteria	Proteobacteria	Gammaproteobacteria	Pseudomonadales	Pseudomonadaceae	Pseudomonas	Pseudomonas stutzeri	Pseudomonas stutzeri A1501	379731
RefSoil_177	NC_009436.1	399742	Bacteria	Proteobacteria	Gammaproteobacteria	Enterobacteriales	Enterobacteriaceae	Enterobacter		Enterobacter sp. 638	399742
RefSoil_178	NC_009438.1	319224	Bacteria	Proteobacteria	Gammaproteobacteria	Alteromonadales	Shewanellaceae	Shewanella	Shewanella putrefaciens	Shewanella putrefaciens CN-32	319224
RefSoil_179	NC_009439.1	399739	Bacteria	Proteobacteria	Gammaproteobacteria	Pseudomonadales	Pseudomonadaceae	Pseudomonas	Pseudomonas mendocina	Pseudomonas mendocina ymp	399739
RefSoil_180	NC_009441.1	376686	Bacteria	Bacteroidetes	Flavobacteriia	Flavobacteriales	Flavobacteriaceae	Flavobacterium	Flavobacterium johnsoniae	Flavobacterium johnsoniae UW101	376686
RefSoil_181	NC_009445.1	114615	Bacteria	Proteobacteria	Alphaproteobacteria	Rhizobiales	Bradyrhizobiaceae	Bradyrhizobium		Bradyrhizobium sp. ORS 278	114615
RefSoil_182	NC_009455.1	216389	Bacteria	Chloroflexi	Dehalococcoidia	Dehalococcoidales	Dehalococcoidaceae	Dehalococcoides	Dehalococcoides mccartyi	Dehalococcoides mccartyi BAV1	216389
RefSoil_183	NC_009464.1	351160	Archaea	Euryarchaeota	Methanomicrobia	Methanocellales	Methanocellaceae	Methanocella	Methanocella arvoryzae	Methanocella arvoryzae MRE50	351160
RefSoil_184	NC_009480.1	443906	Bacteria	Actinobacteria	Actinobacteria	Micrococcales	Microbacteriaceae	Clavibacter	Clavibacter michiganensis	Clavibacter michiganensis subsp. michiganensi	443906
RefSoil_185	NC_009483.1	351605	Bacteria	Proteobacteria	Deltaproteobacteria	Desulfuromonadales	Geobacteraceae	Geobacter	Geobacter uraniireducens	Geobacter uraniireducens Rf4	351605
RefSoil_186	NC_009484.1	349163	Bacteria	Proteobacteria	Alphaproteobacteria	Rhodospirillales	Acetobacteraceae	Acidiphilium	Acidiphilium cryptum	Acidiphilium cryptum JF-5	349163
RefSoil_187	NC_009494.2	400673	Bacteria	Proteobacteria	Gammaproteobacteria	Legionellales	Legionellaceae	Legionella	Legionella pneumophila	Legionella pneumophila str. Corby	400673
RefSoil_188	NC_009505.1,NC_009504.1	444178	Bacteria	Proteobacteria	Alphaproteobacteria	Rhizobiales	Brucellaceae	Brucella	Brucella ovis	Brucella ovis ATCC 25840	444178.14,444178.13
RefSoil_189	NC_009511.1	392499	Bacteria	Proteobacteria	Alphaproteobacteria	Sphingomonadales	Sphingomonadaceae	Sphingomonas	Sphingomonas wittichii	Sphingomonas wittichii RW1	392499
RefSoil_190	NC_009512.1	351746	Bacteria	Proteobacteria	Gammaproteobacteria	Pseudomonadales	Pseudomonadaceae	Pseudomonas	Pseudomonas putida	Pseudomonas putida F1	351746
RefSoil_191	NC_009515.1	420247	Archaea	Euryarchaeota	Methanobacteria	Methanobacteriales	Methanobacteriaceae	Methanobrevibacter	Methanobrevibacter smithii	Methanobrevibacter smithii ATCC 35061	420247
RefSoil_192	NC_009524.1	349106	Bacteria	Proteobacteria	Gammaproteobacteria	Pseudomonadales	Moraxellaceae	Psychrobacter		Psychrobacter sp. PRwf-1	349106
RefSoil_193	NC_009565.1	336982	Bacteria	Actinobacteria	Actinobacteria	Corynebacteriales	Mycobacteriaceae	Mycobacterium	Mycobacterium tuberculosis	Mycobacterium tuberculosis F11	336982
RefSoil_194	NC_009617.1	290402	Bacteria	Firmicutes	Clostridia	Clostridiales	Clostridiaceae	Clostridium	Clostridium beijerinckii	Clostridium beijerinckii NCIMB 8052	290403
RefSoil_195	NC_009648.1	272620	Bacteria	Proteobacteria	Gammaproteobacteria	Enterobacteriales	Enterobacteriaceae	Klebsiella	Klebsiella pneumoniae	Klebsiella pneumoniae subsp. pneumoniae MG	272620
RefSoil_196	NC_009654.1	400668	Bacteria	Proteobacteria	Gammaproteobacteria	Oceanospirillales	Oceanospirillaceae	Marinomonas		Marinomonas sp. MWYL1	400668
RefSoil_197	NC_009659.1	375286	Bacteria	Proteobacteria	Betaproteobacteria	Burkholderiales	Oxalobacteraceae	Janthinobacterium		Janthinobacterium sp. Marseille	375286
RefSoil_198	NC_009664.2	266940	Bacteria	Actinobacteria	Actinobacteria	Kineosporiales	Kineosporiaceae	Kineococcus	Kineococcus radiotolerans	Kineococcus radiotolerans SRS30216	266940
RefSoil_199	NC_009667.1,NC_009668.1	439375	Bacteria	Proteobacteria	Alphaproteobacteria	Rhizobiales	Brucellaceae	Ochrobactrum	Ochrobactrum anthropi	Ochrobactrum anthropi ATCC 49188	439375.47,439375.46
RefSoil_200	NC_009674.1	315749	Bacteria	Firmicutes	Bacilli	Bacillales	Bacillaceae	Bacillus	Bacillus cytotoxicus	Bacillus cytotoxicus NVH 391-98	315749
RefSoil_201	NC_009675.1	404589	Bacteria	Proteobacteria	Deltaproteobacteria	Myxococcales	Anaeromyxobacteraceae	Anaeromyxobacter		Anaeromyxobacter sp. Fw109-5	404589
RefSoil_202	NC_009698.1	441771	Bacteria	Firmicutes	Clostridia	Clostridiales	Clostridiaceae	Clostridium	Clostridium botulinum	Clostridium botulinum A str. Hall	441771
RefSoil_203	NC_009706.1	431943	Bacteria	Firmicutes	Clostridia	Clostridiales	Clostridiaceae	Clostridium	Clostridium kluyveri	Clostridium kluyveri DSM 555	431943
RefSoil_204	NC_009712.1	456442	Archaea	Euryarchaeota	Methanomicrobia	Methanomicrobiales	Methanoregulaceae	Methanoregula	Methanoregula boonei	Methanoregula boonei 6A8	456442
RefSoil_205	NC_009715.1	360105	Bacteria	Proteobacteria	Epsilonproteobacteria	Campylobacterales	Campylobacteraceae	Campylobacter	Campylobacter curvus	Campylobacter curvus 525.92	360105
RefSoil_206	NC_009720.1	78245	Bacteria	Proteobacteria	Alphaproteobacteria	Rhizobiales	Xanthobacteraceae	Xanthobacter	Xanthobacter autotrophicus	Xanthobacter autotrophicus Py2	78245.2
RefSoil_207	NC_009725.1	326423	Bacteria	Firmicutes	Bacilli	Bacillales	Bacillaceae	Bacillus	Bacillus methylotrophicus	Bacillus methylotrophicus FZB42	326423
RefSoil_208	NC_009792.1	290338	Bacteria	Proteobacteria	Gammaproteobacteria	Enterobacteriales	Enterobacteriaceae	Citrobacter	Citrobacter koseri	Citrobacter koseri ATCC BAA-895	290338
RefSoil_209	NC_009802.1	360104	Bacteria	Proteobacteria	Epsilonproteobacteria	Campylobacterales	Campylobacteraceae	Campylobacter	Campylobacter concisus	Campylobacter concisus 13826	360104
RefSoil_210	NC_009832.1	399741	Bacteria	Proteobacteria	Gammaproteobacteria	Enterobacteriales	Enterobacteriaceae	Serratia	Serratia proteamaculans	Serratia proteamaculans 568	399741
RefSoil_211	NC_009848.2	315750	Bacteria	Firmicutes	Bacilli	Bacillales	Bacillaceae	Bacillus	Bacillus pumilus	Bacillus pumilus SAFR-032	315750
RefSoil_212	NC_009943.1	96561	Bacteria	Proteobacteria	Deltaproteobacteria	Desulfobacterales	Desulfobacteraceae	Desulfococcus	Desulfococcus oleovorans	Desulfococcus oleovorans Hxd3	96561.1
RefSoil_213	NC_009953.1	391037	Bacteria	Actinobacteria	Actinobacteria	Micromonosporales	Micromonosporaceae	Salinispora	Salinispora arenicola	Salinispora arenicola CNS-205	391037
RefSoil_214	NC_010001.1	357809	Bacteria	Firmicutes	Clostridia	Clostridiales	Lachnospiraceae	Lachnoclostridium	Lachnoclostridium phytofermentans	Lachnoclostridium phytofermentans ISDg	357809
RefSoil_215	NC_010002.1	398578	Bacteria	Proteobacteria	Betaproteobacteria	Burkholderiales	Comamonadaceae	Delftia	Delftia acidovorans	Delftia acidovorans SPH-1	398578
RefSoil_216	NC_010084.1,NC_010086.1,NC_010087.1	395019	Bacteria	Proteobacteria	Betaproteobacteria	Burkholderiales	Burkholderiaceae	Burkholderia	Burkholderia multivorans	Burkholderia multivorans ATCC 17616	395019.38,395019.39,395019.4
RefSoil_217	NC_010103.1,NC_010104.1	483179	Bacteria	Proteobacteria	Alphaproteobacteria	Rhizobiales	Brucellaceae	Brucella	Brucella canis	Brucella canis ATCC 23365	483179.13,483179.12
RefSoil_218	NC_010162.1	448385	Bacteria	Proteobacteria	Deltaproteobacteria	Myxococcales	Polyangiaceae	Sorangium	Sorangium cellulosum	Sorangium cellulosum So ce56	448385
RefSoil_219	NC_010163.1	441768	Bacteria	Tenericutes	Mollicutes	Acholeplasmatales	Acholeplasmataceae	Acholeplasma	Acholeplasma laidlawii	Acholeplasma laidlawii PG-8A	441768
RefSoil_220	NC_010168.1	288705	Bacteria	Actinobacteria	Actinobacteria	Micrococcales	Micrococcaceae	Renibacterium	Renibacterium salmoninarum	Renibacterium salmoninarum ATCC 33209	288705
RefSoil_221	NC_010169.1,NC_010167.1	470137	Bacteria	Proteobacteria	Alphaproteobacteria	Rhizobiales	Brucellaceae	Brucella	Brucella suis	Brucella suis ATCC 23445	470137.12,470137.11
RefSoil_222	NC_010170.1	94624	Bacteria	Proteobacteria	Betaproteobacteria	Burkholderiales	Alcaligenaceae	Bordetella		Bordetella petrii	94624.1
RefSoil_223	NC_010172.1	419610	Bacteria	Proteobacteria	Alphaproteobacteria	Rhizobiales	Methylobacteriaceae	Methylobacterium	Methylobacterium extorquens	Methylobacterium extorquens PA1	419610
RefSoil_224	NC_010184.1	315730	Bacteria	Firmicutes	Bacilli	Bacillales	Bacillaceae	Bacillus	Bacillus weihenstephanensis	Bacillus weihenstephanensis KBAB4	315731
RefSoil_225	NC_010320.1	399726	Bacteria	Firmicutes	Clostridia	Thermoanaerobacterales	Thermoanaerobacteraceae	Thermoanaerobacter		Thermoanaerobacter sp. X514	399726
RefSoil_226	NC_010321.1	340099	Bacteria	Firmicutes	Clostridia	Thermoanaerobacterales	Thermoanaerobacteraceae	Thermoanaerobacter	Thermoanaerobacter pseudethanolicus	Thermoanaerobacter pseudethanolicus ATCC 33223	340099
RefSoil_227	NC_010322.1	76869	Bacteria	Proteobacteria	Gammaproteobacteria	Pseudomonadales	Pseudomonadaceae	Pseudomonas	Pseudomonas putida	Pseudomonas putida GB-1	76869.1
RefSoil_228	NC_010336.1	484022	Bacteria	Proteobacteria	Gammaproteobacteria	Thiotrichales	Francisellaceae	Francisella	Francisella philomiragia	Francisella philomiragia subsp. philomiragi	484022
RefSoil_229	NC_010337.2	498761	Bacteria	Firmicutes	Clostridia	Clostridiales	Heliobacteriaceae	Heliobacterium	Heliobacterium modesticaldum	Heliobacterium modesticaldum Ice1	498761
RefSoil_230	NC_010338.1	366602	Bacteria	Proteobacteria	Alphaproteobacteria	Caulobacterales	Caulobacteraceae	Caulobacter		Caulobacter sp. K31	366602
RefSoil_231	NC_010424.1	477974	Bacteria	Firmicutes	Clostridia	Clostridiales	Peptococcaceae	Candidatus Desulforudis	Candidatus Desulforudis audaxviator	Candidatus Desulforudis audaxviator MP104C	477974
RefSoil_232	NC_010465.1	502800	Bacteria	Proteobacteria	Gammaproteobacteria	Enterobacteriales	Enterobacteriaceae	Yersinia	Yersinia pseudotuberculosis	Yersinia pseudotuberculosis YPIII	502800
RefSoil_233	NC_010468.1	481805	Bacteria	Proteobacteria	Gammaproteobacteria	Enterobacteriales	Enterobacteriaceae	Escherichia	Escherichia coli	Escherichia coli ATCC 8739	481805
RefSoil_234	NC_010473.1	316385	Bacteria	Proteobacteria	Gammaproteobacteria	Enterobacteriales	Enterobacteriaceae	Escherichia	Escherichia coli	Escherichia coli str. K-12 substr. DH10B	316385
RefSoil_235	NC_010501.1	390235	Bacteria	Proteobacteria	Gammaproteobacteria	Pseudomonadales	Pseudomonadaceae	Pseudomonas	Pseudomonas putida	Pseudomonas putida W619	390235
RefSoil_236	NC_010505.1	426355	Bacteria	Proteobacteria	Alphaproteobacteria	Rhizobiales	Methylobacteriaceae	Methylobacterium	Methylobacterium radiotolerans	Methylobacterium radiotolerans JCM 2831	426355
RefSoil_237	NC_010508.1,NC_010515.1,NC_010512.1	406425	Bacteria	Proteobacteria	Betaproteobacteria	Burkholderiales	Burkholderiaceae	Burkholderia	Burkholderia cenocepacia	Burkholderia cenocepacia MC0-3	406425.19,406425.2,406425.18
RefSoil_238	NC_010511.1	426117	Bacteria	Proteobacteria	Alphaproteobacteria	Rhizobiales	Methylobacteriaceae	Methylobacterium		Methylobacterium sp. 4-46	426117
RefSoil_239	NC_010516.1	498213	Bacteria	Firmicutes	Clostridia	Clostridiales	Clostridiaceae	Clostridium	Clostridium botulinum	Clostridium botulinum B1 str. Okra	498213
RefSoil_240	NC_010520.1	498214	Bacteria	Firmicutes	Clostridia	Clostridiales	Clostridiaceae	Clostridium	Clostridium botulinum	Clostridium botulinum A3 str. Loch Maree	498214
RefSoil_241	NC_010524.1	395495	Bacteria	Proteobacteria	Betaproteobacteria	Burkholderiales		Leptothrix	Leptothrix cholodnii	Leptothrix cholodnii SP-6	395496
RefSoil_242	NC_010528.1,NC_010530.1	977880	Bacteria	Proteobacteria	Betaproteobacteria	Burkholderiales	Burkholderiaceae	Cupriavidus	Cupriavidus taiwanensis	Cupriavidus taiwanensis LMG 19424	977880.19,977880.18
RefSoil_243	NC_010551.1,NC_010552.1,NC_010557.1	398577	Bacteria	Proteobacteria	Betaproteobacteria	Burkholderiales	Burkholderiaceae	Burkholderia	Burkholderia ambifaria	Burkholderia ambifaria MC40-6	398577.22,398577.23,398577.21
RefSoil_244	NC_010554.1	529507	Bacteria	Proteobacteria	Gammaproteobacteria	Enterobacteriales	Enterobacteriaceae	Proteus	Proteus mirabilis	Proteus mirabilis HI4320	529507
RefSoil_245	NC_010556.1	262543	Bacteria	Firmicutes	Bacilli	Bacillales		Exiguobacterium	Exiguobacterium sibiricum	Exiguobacterium sibiricum 255-15	262543
RefSoil_246	NC_010571.1	452637	Bacteria	Verrucomicrobia	Opitutae	Opitutales	Opitutaceae	Opitutus	Opitutus terrae	Opitutus terrae PB90-1	452637
RefSoil_247	NC_010572.1	455632	Bacteria	Actinobacteria	Actinobacteria	Streptomycetales	Streptomycetaceae	Streptomyces	Streptomyces griseus	Streptomyces griseus subsp. griseus NBRC 13350	455632
RefSoil_248	NC_010577.1	405441	Bacteria	Proteobacteria	Gammaproteobacteria	Xanthomonadales	Xanthomonadaceae	Xylella	Xylella fastidiosa	Xylella fastidiosa M23	405441
RefSoil_249	NC_010581.1	395963	Bacteria	Proteobacteria	Alphaproteobacteria	Rhizobiales	Beijerinckiaceae	Beijerinckia	Beijerinckia indica	Beijerinckia indica subsp. indica ATCC 9039	395963
RefSoil_250	NC_010602.1,NC_010843.1	456481	Bacteria	Spirochaetes	Spirochaetia		Leptospiraceae	Leptospira	Leptospira biflexa	Leptospira biflexa serovar Patoc strain 'Pato	456481.17,456481.16
RefSoil_251	NC_010617.1	378753	Bacteria	Actinobacteria	Actinobacteria	Micrococcales	Micrococcaceae	Kocuria	Kocuria rhizophila	Kocuria rhizophila DC2201	378753
RefSoil_252	NC_010622.1,NC_010623.1	391038	Bacteria	Proteobacteria	Betaproteobacteria	Burkholderiales	Burkholderiaceae	Burkholderia	Burkholderia phymatum	Burkholderia phymatum STM815	391038.25,391038.26
RefSoil_253	NC_010628.1	63737	Bacteria	Cyanobacteria		Nostocales	Nostocaceae	Nostoc	Nostoc punctiforme	Nostoc punctiforme PCC 73102	63737.3
RefSoil_254	NC_010634.1	502801	Bacteria	Proteobacteria	Gammaproteobacteria	Enterobacteriales	Enterobacteriaceae	Yersinia	Yersinia pseudotuberculosis	Yersinia pseudotuberculosis PB1/+	502801
RefSoil_256	NC_010677.1	441952	Bacteria	Proteobacteria	Gammaproteobacteria	Thiotrichales	Francisellaceae	Francisella	Francisella tularensis	Francisella tularensis subsp. mediasiatic	441953
RefSoil_255	NC_010681.1,NC_010676.1	398527	Bacteria	Proteobacteria	Betaproteobacteria	Burkholderiales	Burkholderiaceae	Burkholderia	Burkholderia phytofirmans	Burkholderia phytofirmans PsJN	398527.23,398527.22
RefSoil_257	NC_010682.1,NC_010678.1	402626	Bacteria	Proteobacteria	Betaproteobacteria	Burkholderiales	Burkholderiaceae	Ralstonia	Ralstonia pickettii	Ralstonia pickettii 12J	402626.2,402626.21
RefSoil_258	NC_010688.1	340	Bacteria	Proteobacteria	Gammaproteobacteria	Xanthomonadales	Xanthomonadaceae	Xanthomonas	Xanthomonas campestris	Xanthomonas campestris pv. campestris	340.19
RefSoil_259	NC_010694.1	465817	Bacteria	Proteobacteria	Gammaproteobacteria	Enterobacteriales	Enterobacteriaceae	Erwinia	Erwinia tasmaniensis	Erwinia tasmaniensis Et1/99	465817
RefSoil_260	NC_010725.1	441620	Bacteria	Proteobacteria	Alphaproteobacteria	Rhizobiales	Methylobacteriaceae	Methylobacterium	Methylobacterium populi	Methylobacterium populi BJ001	441620
RefSoil_261	NC_010730.1	436114	Bacteria	Aquificae	Aquificae	Aquificales	Hydrogenothermaceae	Sulfurihydrogenibium		Sulfurihydrogenibium sp. YO3AOP1	436115
RefSoil_262	NC_010794.1	481448	Bacteria	Verrucomicrobia		Methylacidiphilales	Methylacidiphilaceae	Methylacidiphilum	Methylacidiphilum infernorum	Methylacidiphilum infernorum V4	481448
RefSoil_263	NC_010814.1	398767	Bacteria	Proteobacteria	Deltaproteobacteria	Desulfuromonadales	Geobacteraceae	Geobacter	Geobacter lovleyi	Geobacter lovleyi SZ	398767
RefSoil_264	NC_010842.1,NC_010845.1	355278	Bacteria	Spirochaetes	Spirochaetia		Leptospiraceae	Leptospira	Leptospira biflexa	Leptospira biflexa serovar Patoc strain 'Pato	355278.19,355278.18
RefSoil_265	NC_010943.1	522373	Bacteria	Proteobacteria	Gammaproteobacteria	Xanthomonadales	Xanthomonadaceae	Stenotrophomonas	Stenotrophomonas maltophilia	Stenotrophomonas maltophilia K279a	522373
RefSoil_266	NC_010994.1	491916	Bacteria	Proteobacteria	Alphaproteobacteria	Rhizobiales	Rhizobiaceae	Rhizobium	Rhizobium etli	Rhizobium etli CIAT 652	491916
RefSoil_267	NC_010995.1	498211	Bacteria	Proteobacteria	Gammaproteobacteria	Cellvibrionales	Cellvibrionaceae	Cellvibrio	Cellvibrio japonicus	Cellvibrio japonicus Ueda107	498211
RefSoil_268	NC_011004.1	395960	Bacteria	Proteobacteria	Alphaproteobacteria	Rhizobiales	Bradyrhizobiaceae	Rhodopseudomonas	Rhodopseudomonas palustris	Rhodopseudomonas palustris TIE-1	395960
RefSoil_269	NC_011071.1	391008	Bacteria	Proteobacteria	Gammaproteobacteria	Xanthomonadales	Xanthomonadaceae	Stenotrophomonas	Stenotrophomonas maltophilia	Stenotrophomonas maltophilia R551-3	391008
RefSoil_270	NC_011080.1	423368	Bacteria	Proteobacteria	Gammaproteobacteria	Enterobacteriales	Enterobacteriaceae	Salmonella	Salmonella enterica	Salmonella enterica subsp. enterica serova	423368
RefSoil_271	NC_011083.1	454169	Bacteria	Proteobacteria	Gammaproteobacteria	Enterobacteriales	Enterobacteriaceae	Salmonella	Salmonella enterica	Salmonella enterica subsp. enterica serova	454169
RefSoil_272	NC_011094.1	439843	Bacteria	Proteobacteria	Gammaproteobacteria	Enterobacteriales	Enterobacteriaceae	Salmonella	Salmonella enterica	Salmonella enterica subsp. enterica serova	439843
RefSoil_273	NC_011145.1	447217	Bacteria	Proteobacteria	Deltaproteobacteria	Myxococcales	Anaeromyxobacteraceae	Anaeromyxobacter		Anaeromyxobacter sp. K	447217
RefSoil_274	NC_011146.1	404380	Bacteria	Proteobacteria	Deltaproteobacteria	Desulfuromonadales	Geobacteraceae	Geobacter	Geobacter bemidjiensis	Geobacter bemidjiensis Bem	404381
RefSoil_275	NC_011149.1	454166	Bacteria	Proteobacteria	Gammaproteobacteria	Enterobacteriales	Enterobacteriaceae	Salmonella	Salmonella enterica	Salmonella enterica subsp. enterica serova	454166
RefSoil_276	NC_011205.1	439851	Bacteria	Proteobacteria	Gammaproteobacteria	Enterobacteriales	Enterobacteriaceae	Salmonella	Salmonella enterica	Salmonella enterica subsp. enterica serova	439851
RefSoil_277	NC_011365.1	272568	Bacteria	Proteobacteria	Alphaproteobacteria	Rhodospirillales	Acetobacteraceae	Gluconacetobacter	Gluconacetobacter diazotrophicus	Gluconacetobacter diazotrophicus PA1 5	272568
RefSoil_278	NC_011369.1	395492	Bacteria	Proteobacteria	Alphaproteobacteria	Rhizobiales	Rhizobiaceae	Rhizobium	Rhizobium leguminosarum	Rhizobium leguminosarum bv. trifolii WSM2304	395492
RefSoil_279	NC_011658.1	405534	Bacteria	Firmicutes	Bacilli	Bacillales	Bacillaceae	Bacillus	Bacillus cereus	Bacillus cereus AH187	405534
RefSoil_280	NC_011660.1	552536	Bacteria	Firmicutes	Bacilli	Bacillales	Listeriaceae	Listeria	Listeria monocytogenes	Listeria monocytogenes HCC23	552536
RefSoil_281	NC_011662.2	85643	Bacteria	Proteobacteria	Betaproteobacteria	Rhodocyclales	Rhodocyclaceae	Thauera		Thauera sp. MZ1T	85643.1
RefSoil_282	NC_011666.1	395965	Bacteria	Proteobacteria	Alphaproteobacteria	Rhizobiales	Beijerinckiaceae	Methylocella	Methylocella silvestris	Methylocella silvestris BL2	395965
RefSoil_283	NC_011725.1	405532	Bacteria	Firmicutes	Bacilli	Bacillales	Bacillaceae	Bacillus	Bacillus cereus	Bacillus cereus B4264	405532
RefSoil_284	NC_011726.1	41431	Bacteria	Cyanobacteria		Chroococcales		Cyanothece		Cyanothece sp. PCC 8801	41431.2
RefSoil_285	NC_011729.1	65393	Bacteria	Cyanobacteria		Chroococcales		Cyanothece		Cyanothece sp. PCC 7424	65393.2
RefSoil_286	NC_011757.1	440085	Bacteria	Proteobacteria	Alphaproteobacteria	Rhizobiales	Methylobacteriaceae	Methylobacterium	Methylobacterium extorquens	Methylobacterium extorquens CM4	440085
RefSoil_287	NC_011761.1	243159	Bacteria	Proteobacteria	Acidithiobacillia	Acidithiobacillales	Acidithiobacillaceae	Acidithiobacillus	Acidithiobacillus ferrooxidans	Acidithiobacillus ferrooxidans ATCC 23270	243159
RefSoil_288	NC_011769.1	883	Bacteria	Proteobacteria	Deltaproteobacteria	Desulfovibrionales	Desulfovibrionaceae	Desulfovibrio	Desulfovibrio vulgaris	Desulfovibrio vulgaris str. 'Miyazaki F'	883.12
RefSoil_289	NC_011770.1	557722	Bacteria	Proteobacteria	Gammaproteobacteria	Pseudomonadales	Pseudomonadaceae	Pseudomonas	Pseudomonas aeruginosa	Pseudomonas aeruginosa LESB58	557722
RefSoil_290	NC_011772.1	405531	Bacteria	Firmicutes	Bacilli	Bacillales	Bacillaceae	Bacillus	Bacillus cereus	Bacillus cereus G9842	405531
RefSoil_291	NC_011773.1	405535	Bacteria	Firmicutes	Bacilli	Bacillales	Bacillaceae	Bacillus	Bacillus cereus	Bacillus cereus AH820	405535
RefSoil_292	NC_011830.1	272564	Bacteria	Firmicutes	Clostridia	Clostridiales	Peptococcaceae	Desulfitobacterium	Desulfitobacterium hafniense	Desulfitobacterium hafniense DCB-2	272564
RefSoil_293	NC_011832.1	521011	Archaea	Euryarchaeota	Methanomicrobia	Methanomicrobiales	Methanoregulaceae	Methanosphaerula	Methanosphaerula palustris	Methanosphaerula palustris E1-9c	521011
RefSoil_294	NC_011837.1	583346	Bacteria	Firmicutes	Clostridia	Clostridiales	Clostridiaceae	Clostridium	Clostridium kluyveri	Clostridium kluyveri NBRC 12016	583346
RefSoil_295	NC_011852.1	557723	Bacteria	Proteobacteria	Gammaproteobacteria	Pasteurellales	Pasteurellaceae	Haemophilus	[Haemophilus] parasuis	Haemophilus parasuis SH0165	557723
RefSoil_296	NC_011884.1	395961	Bacteria	Cyanobacteria		Chroococcales		Cyanothece		Cyanothece sp. PCC 7425	395961
RefSoil_297	NC_011886.1	452863	Bacteria	Actinobacteria	Actinobacteria	Micrococcales	Micrococcaceae	Pseudarthrobacter	Pseudarthrobacter chlorophenolicus	Arthrobacter chlorophenolicus A6	452863
RefSoil_298	NC_011891.1	455488	Bacteria	Proteobacteria	Deltaproteobacteria	Myxococcales	Anaeromyxobacteraceae	Anaeromyxobacter	Anaeromyxobacter dehalogenans	Anaeromyxobacter dehalogenans 2CP-1	455488
RefSoil_299	NC_011894.1	460265	Bacteria	Proteobacteria	Alphaproteobacteria	Rhizobiales	Methylobacteriaceae	Methylobacterium	Methylobacterium nodulans	Methylobacterium nodulans ORS 2060	460265
RefSoil_300	NC_011898.1	394503	Bacteria	Firmicutes	Clostridia	Clostridiales	Ruminococcaceae	Ruminiclostridium	[Clostridium] cellulolyticum	[Clostridium] cellulolyticum H10	394503
RefSoil_301	NC_011963.1,NC_011958.1	557760	Bacteria	Proteobacteria	Alphaproteobacteria	Rhodobacterales	Rhodobacteraceae	Rhodobacter	Rhodobacter sphaeroides	Rhodobacter sphaeroides KD131	557760.18,557760.17
RefSoil_302	NC_011969.1	361100	Bacteria	Firmicutes	Bacilli	Bacillales	Bacillaceae	Bacillus	Bacillus cereus	Bacillus cereus Q1	361100
RefSoil_303	NC_011979.1	316067	Bacteria	Proteobacteria	Deltaproteobacteria	Desulfuromonadales	Geobacteraceae	Geobacter	Geobacter daltonii	Geobacter daltonii FRC-32	316068
RefSoil_304	NC_011985.1,NC_011983.1	311403	Bacteria	Proteobacteria	Alphaproteobacteria	Rhizobiales	Rhizobiaceae	Agrobacterium	Agrobacterium tumefaciens	Agrobacterium radiobacter K84	311403.25,311403.26
RefSoil_305	NC_011989.1,NC_011988.1	311402	Bacteria	Proteobacteria	Alphaproteobacteria	Rhizobiales	Rhizobiaceae	Agrobacterium	Agrobacterium vitis	Agrobacterium vitis S4	311402.26,311402.27
RefSoil_306	NC_011992.1	535289	Bacteria	Proteobacteria	Betaproteobacteria	Burkholderiales	Comamonadaceae	Acidovorax	Acidovorax ebreus	Acidovorax ebreus TPSY	535289
RefSoil_307	NC_012004.1	218495	Bacteria	Firmicutes	Bacilli	Lactobacillales	Streptococcaceae	Streptococcus	Streptococcus uberis	Streptococcus uberis 0140J	218496
RefSoil_308	NC_012039.1	306263	Bacteria	Proteobacteria	Epsilonproteobacteria	Campylobacterales	Campylobacteraceae	Campylobacter	Campylobacter lari	Campylobacter lari RM2100	306263
RefSoil_309	NC_012207.1	561275	Bacteria	Actinobacteria	Actinobacteria	Corynebacteriales	Mycobacteriaceae	Mycobacterium	Mycobacterium bovis	Mycobacterium bovis BCG str. Tokyo 172	561275
RefSoil_310	NC_012214.1	634499	Bacteria	Proteobacteria	Gammaproteobacteria	Enterobacteriales	Enterobacteriaceae	Erwinia	Erwinia pyrifoliae	Erwinia pyrifoliae Ep1/96	634499
RefSoil_311	NC_012438.1	204536	Bacteria	Aquificae	Aquificae	Aquificales	Hydrogenothermaceae	Sulfurihydrogenibium	Sulfurihydrogenibium azorense	Sulfurihydrogenibium azorense Az-Fu1	204537
RefSoil_312	NC_012472.1	572264	Bacteria	Firmicutes	Bacilli	Bacillales	Bacillaceae	Bacillus	Bacillus cereus	Bacillus cereus 03BB102	572264
RefSoil_313	NC_012483.1	240015	Bacteria	Acidobacteria	Acidobacteriia	Acidobacteriales	Acidobacteriaceae	Acidobacterium	Acidobacterium capsulatum	Acidobacterium capsulatum ATCC 51196	240015
RefSoil_314	NC_012488.1	568819	Bacteria	Firmicutes	Bacilli	Bacillales	Listeriaceae	Listeria	Listeria monocytogenes	Listeria monocytogenes serotype 4b str. CLI	568819
RefSoil_315	NC_012489.1	379066	Bacteria	Gemmatimonadetes	Gemmatimonadetes	Gemmatimonadales	Gemmatimonadaceae	Gemmatimonas	Gemmatimonas aurantiaca	Gemmatimonas aurantiaca T-27	379066
RefSoil_316	NC_012491.1	358681	Bacteria	Firmicutes	Bacilli	Bacillales	Paenibacillaceae	Brevibacillus	Brevibacillus brevis	Brevibacillus brevis NBRC 100599	358681
RefSoil_317	NC_012522.1	632772	Bacteria	Actinobacteria	Actinobacteria	Corynebacteriales	Nocardiaceae	Rhodococcus	Rhodococcus opacus	Rhodococcus opacus B4	632772
RefSoil_318	NC_012526.1	546414	Bacteria	Deinococcus-Thermus	Deinococci	Deinococcales	Deinococcaceae	Deinococcus	Deinococcus deserti	Deinococcus deserti VCD115	546415
RefSoil_319	NC_012560.1	322710	Bacteria	Proteobacteria	Gammaproteobacteria	Pseudomonadales	Pseudomonadaceae	Azotobacter	Azotobacter vinelandii	Azotobacter vinelandii DJ	322710
RefSoil_320	NC_012563.1	536232	Bacteria	Firmicutes	Clostridia	Clostridiales	Clostridiaceae	Clostridium	Clostridium botulinum	Clostridium botulinum A2 str. Kyoto	536232
RefSoil_321	NC_012632.1	427318	Archaea	Crenarchaeota	Thermoprotei	Sulfolobales	Sulfolobaceae	Sulfolobus	Sulfolobus islandicus	Sulfolobus islandicus M.16.27	427318
RefSoil_322	NC_012658.1	515621	Bacteria	Firmicutes	Clostridia	Clostridiales	Clostridiaceae	Clostridium	Clostridium botulinum	Clostridium botulinum Ba4 str. 657	515622
RefSoil_323	NC_012659.1	592021	Bacteria	Firmicutes	Bacilli	Bacillales	Bacillaceae	Bacillus	Bacillus anthracis	Bacillus anthracis str. A0248	592021
RefSoil_324	NC_012660.1	216595	Bacteria	Proteobacteria	Gammaproteobacteria	Pseudomonadales	Pseudomonadaceae	Pseudomonas	Pseudomonas fluorescens	Pseudomonas fluorescens SBW25	216595
RefSoil_325	NC_012669.1	471853	Bacteria	Actinobacteria	Actinobacteria	Micrococcales	Beutenbergiaceae	Beutenbergia	Beutenbergia cavernae	Beutenbergia cavernae DSM 12333	471853
RefSoil_326	NC_012673.1	360911	Bacteria	Firmicutes	Bacilli	Bacillales		Exiguobacterium		Exiguobacterium sp. AT1b	360911
RefSoil_327	NC_012724.2,NC_012721.2	626418	Bacteria	Proteobacteria	Betaproteobacteria	Burkholderiales	Burkholderiaceae	Burkholderia	Burkholderia glumae	Burkholderia glumae BGR1	626418.2,626418.21
RefSoil_328	NC_012726.1	426118	Archaea	Crenarchaeota	Thermoprotei	Sulfolobales	Sulfolobaceae	Sulfolobus	Sulfolobus islandicus	Sulfolobus islandicus M.16.4	426118
RefSoil_329	NC_012731.1	484021	Bacteria	Proteobacteria	Gammaproteobacteria	Enterobacteriales	Enterobacteriaceae	Klebsiella	Klebsiella pneumoniae	Klebsiella pneumoniae subsp. pneumonia	484022
RefSoil_330	NC_012778.1	515620	Bacteria	Firmicutes	Clostridia	Clostridiales	Eubacteriaceae	Eubacterium	[Eubacterium] eligens	[Eubacterium] eligens ATCC 27750	515620
RefSoil_331	NC_012791.1,NC_012792.1	543728	Bacteria	Proteobacteria	Betaproteobacteria	Burkholderiales	Comamonadaceae	Variovorax	Variovorax paradoxus	Variovorax paradoxus S110	543728.16,543728.15
RefSoil_332	NC_012796.1	573370	Bacteria	Proteobacteria	Deltaproteobacteria	Desulfovibrionales	Desulfovibrionaceae	Desulfovibrio	Desulfovibrio magneticus	Desulfovibrio magneticus RS-1	573370
RefSoil_333	NC_012803.1	465515	Bacteria	Actinobacteria	Actinobacteria	Micrococcales	Micrococcaceae	Micrococcus	Micrococcus luteus	Micrococcus luteus NCTC 2665	465515
RefSoil_334	NC_012850.1	395491	Bacteria	Proteobacteria	Alphaproteobacteria	Rhizobiales	Rhizobiaceae	Rhizobium	Rhizobium leguminosarum	Rhizobium leguminosarum bv. trifolii WSM1325	395492
RefSoil_335	NC_012856.1,NC_012857.1	428406	Bacteria	Proteobacteria	Betaproteobacteria	Burkholderiales	Burkholderiaceae	Ralstonia	Ralstonia pickettii	Ralstonia pickettii 12D	428406.26,428406.25
RefSoil_336	NC_012881.1	526222	Bacteria	Proteobacteria	Deltaproteobacteria	Desulfovibrionales	Desulfovibrionaceae	Desulfovibrio	Desulfovibrio salexigens	Desulfovibrio salexigens DSM 2638	526222
RefSoil_337	NC_012917.1	561230	Bacteria	Proteobacteria	Gammaproteobacteria	Enterobacteriales	Enterobacteriaceae	Pectobacterium	Pectobacterium carotovorum	Pectobacterium carotovorum subsp. carotovoru	561230
RefSoil_338	NC_012918.1	443144	Bacteria	Proteobacteria	Deltaproteobacteria	Desulfuromonadales	Geobacteraceae	Geobacter		Geobacter sp. M21	443145
RefSoil_339	NC_012947.1	866768	Bacteria	Proteobacteria	Gammaproteobacteria	Enterobacteriales	Enterobacteriaceae	Escherichia	Escherichia coli	Escherichia coli 'BL21-Gold(DE3)pLysS AG'	866769
RefSoil_340	NC_012967.1	413997	Bacteria	Proteobacteria	Gammaproteobacteria	Enterobacteriales	Enterobacteriaceae	Escherichia	Escherichia coli	Escherichia coli B str. REL606	413997
RefSoil_341	NC_012971.2	469008	Bacteria	Proteobacteria	Gammaproteobacteria	Enterobacteriales	Enterobacteriaceae	Escherichia	Escherichia coli	Escherichia coli BL21(DE3)	469008
RefSoil_342	NC_012988.1	661410	Bacteria	Proteobacteria	Alphaproteobacteria	Rhizobiales	Methylobacteriaceae	Methylobacterium	Methylobacterium extorquens	Methylobacterium extorquens DM4	661410
RefSoil_343	NC_013016.1	662598	Bacteria	Proteobacteria	Betaproteobacteria	Neisseriales	Neisseriaceae	Neisseria	Neisseria meningitidis	Neisseria meningitidis alpha14	662598
RefSoil_344	NC_013061.1	485917	Bacteria	Bacteroidetes	Sphingobacteriia	Sphingobacteriales	Sphingobacteriaceae	Pedobacter	Pedobacter heparinus	Pedobacter heparinus DSM 2366	485917
RefSoil_345	NC_013062.1	531844	Bacteria	Bacteroidetes	Flavobacteriia	Flavobacteriales	Flavobacteriaceae			Flavobacteriaceae bacterium 3519-10	531844
RefSoil_347	NC_013119.1,NC_013118.1	568815	Bacteria	Proteobacteria	Alphaproteobacteria	Rhizobiales	Brucellaceae	Brucella	Brucella microti	Brucella microti CCM 4915	568815.26,568815.25
RefSoil_348	NC_013131.1	479433	Bacteria	Actinobacteria	Actinobacteria	Catenulisporales	Catenulisporaceae	Catenulispora	Catenulispora acidiphila	Catenulispora acidiphila DSM 44928	479433
RefSoil_349	NC_013132.1	485918	Bacteria	Bacteroidetes	Sphingobacteriia	Sphingobacteriales	Chitinophagaceae	Chitinophaga	Chitinophaga pinensis	Chitinophaga pinensis DSM 2588	485918
RefSoil_350	NC_013159.1	471857	Bacteria	Actinobacteria	Actinobacteria	Pseudonocardiales	Pseudonocardiaceae	Saccharomonospora	Saccharomonospora viridis	Saccharomonospora viridis DSM 43017	471857
RefSoil_351	NC_013161.1	395962	Bacteria	Cyanobacteria		Chroococcales		Cyanothece		Cyanothece sp. PCC 8802	395962
RefSoil_352	NC_013173.1	525897	Bacteria	Proteobacteria	Deltaproteobacteria	Desulfovibrionales	Desulfomicrobiaceae	Desulfomicrobium	Desulfomicrobium baculatum	Desulfomicrobium baculatum DSM 4028	525897
RefSoil_353	NC_013194.1	522306	Bacteria	Proteobacteria	Betaproteobacteria			Candidatus Accumulibacter	Candidatus Accumulibacter phosphatis	Candidatus Accumulibacter phosphatis clade II	522306
RefSoil_354	NC_013202.1	485914	Archaea	Euryarchaeota	Halobacteria	Halobacteriales	Halobacteriaceae	Halomicrobium	Halomicrobium mukohataei	Halomicrobium mukohataei DSM 12286	485914
RefSoil_355	NC_013209.1	634452	Bacteria	Proteobacteria	Alphaproteobacteria	Rhodospirillales	Acetobacteraceae	Acetobacter	Acetobacter pasteurianus	Acetobacter pasteurianus IFO 3283-01	634452
RefSoil_356	NC_013355.1	622759	Bacteria	Proteobacteria	Alphaproteobacteria	Sphingomonadales	Sphingomonadaceae	Zymomonas	Zymomonas mobilis	Zymomonas mobilis subsp. mobilis NCIMB 11163	622759
RefSoil_357	NC_013421.1	561231	Bacteria	Proteobacteria	Gammaproteobacteria	Enterobacteriales	Enterobacteriaceae	Pectobacterium	Pectobacterium wasabiae	Pectobacterium wasabiae WPP163	561231
RefSoil_358	NC_013446.2	688245	Bacteria	Proteobacteria	Betaproteobacteria	Burkholderiales	Comamonadaceae	Comamonas	Comamonas testosteroni	Comamonas testosteroni CNB-2	688245
RefSoil_359	NC_013510.1	471852	Bacteria	Actinobacteria	Actinobacteria	Streptosporangiales	Thermomonosporaceae	Thermomonospora	Thermomonospora curvata	Thermomonospora curvata DSM 43183	471852
RefSoil_360	NC_013512.1	525898	Bacteria	Proteobacteria	Epsilonproteobacteria	Campylobacterales	Campylobacteraceae	Sulfurospirillum	Sulfurospirillum deleyianum	Sulfurospirillum deleyianum DSM 6946	525898
RefSoil_361	NC_013525.1,NC_013526.1	525904	Bacteria					Thermobaculum	Thermobaculum terrenum	Thermobaculum terrenum ATCC BAA-798	525904.13,525904.14
RefSoil_362	NC_013530.1	446471	Bacteria	Actinobacteria	Actinobacteria	Micrococcales	Promicromonosporaceae	Xylanimonas	Xylanimonas cellulosilytica	Xylanimonas cellulosilytica DSM 15894	446471
RefSoil_363	NC_013552.1	311424	Bacteria	Chloroflexi	Dehalococcoidia	Dehalococcoidales	Dehalococcoidaceae	Dehalococcoides	Dehalococcoides mccartyi	Dehalococcoides mccartyi VS	311424
RefSoil_364	NC_013592.1	590409	Bacteria	Proteobacteria	Gammaproteobacteria	Enterobacteriales	Enterobacteriaceae	Dickeya	Dickeya zeae	Dickeya dadantii Ech586	590409
RefSoil_365	NC_013595.1	479432	Bacteria	Actinobacteria	Actinobacteria	Streptosporangiales	Streptosporangiaceae	Streptosporangium	Streptosporangium roseum	Streptosporangium roseum DSM 43021	479432
RefSoil_366	NC_013722.1	380358	Bacteria	Proteobacteria	Gammaproteobacteria	Xanthomonadales	Xanthomonadaceae	Xanthomonas	Xanthomonas albilineans	Xanthomonas albilineans GPE PC73	380359
RefSoil_367	NC_013729.1	479435	Bacteria	Actinobacteria	Actinobacteria	Propionibacteriales	Nocardioidaceae	Kribbella	Kribbella flavida	Kribbella flavida DSM 17836	479435
RefSoil_368	NC_013743.1	543526	Archaea	Euryarchaeota	Halobacteria	Natrialbales	Natrialbaceae	Haloterrigena	Haloterrigena turkmenica	Haloterrigena turkmenica DSM 5511	543526
RefSoil_369	NC_013766.2	653938	Bacteria	Firmicutes	Bacilli	Bacillales	Listeriaceae	Listeria	Listeria monocytogenes	Listeria monocytogenes 08-5578	653938
RefSoil_370	NC_013768.1	637381	Bacteria	Firmicutes	Bacilli	Bacillales	Listeriaceae	Listeria	Listeria monocytogenes	Listeria monocytogenes 08-5923	637382
RefSoil_371	NC_013791.2	398511	Bacteria	Firmicutes	Bacilli	Bacillales	Bacillaceae	Bacillus	Bacillus pseudofirmus	Bacillus pseudofirmus OF4	398511
RefSoil_372	NC_013850.1	640131	Bacteria	Proteobacteria	Gammaproteobacteria	Enterobacteriales	Enterobacteriaceae	Klebsiella	Klebsiella variicola	Klebsiella variicola At-22	640131
RefSoil_373	NC_013854.1	137722	Bacteria	Proteobacteria	Alphaproteobacteria	Rhodospirillales	Rhodospirillaceae	Azospirillum	Azospirillum lipoferum	Azospirillum sp. B510	137722
RefSoil_374	NC_013861.1	661367	Bacteria	Proteobacteria	Gammaproteobacteria	Legionellales	Legionellaceae	Legionella	Legionella longbeachae	Legionella longbeachae NSW150	661367
RefSoil_375	NC_013890.1	633145	Bacteria	Chloroflexi	Dehalococcoidia	Dehalococcoidales	Dehalococcoidaceae	Dehalococcoides	Dehalococcoides mccartyi	Dehalococcoides mccartyi GT	633145
RefSoil_376	NC_013891.1	683837	Bacteria	Firmicutes	Bacilli	Bacillales	Listeriaceae	Listeria	Listeria seeligeri	Listeria seeligeri serovar 1/2b str. SLCC3954	683838
RefSoil_377	NC_013892.1	406818	Bacteria	Proteobacteria	Gammaproteobacteria	Enterobacteriales	Enterobacteriaceae	Xenorhabdus	Xenorhabdus bovienii	Xenorhabdus bovienii SS-2004	406818
RefSoil_378	NC_013921.1	580331	Bacteria	Firmicutes	Clostridia	Thermoanaerobacterales	Thermoanaerobacteraceae	Thermoanaerobacter	Thermoanaerobacter italicus	Thermoanaerobacter italicus Ab9	580331
RefSoil_379	NC_013929.1	680198	Bacteria	Actinobacteria	Actinobacteria	Streptomycetales	Streptomycetaceae	Streptomyces	Streptomyces scabiei	Streptomyces scabiei 87.22	680198
RefSoil_380	NC_013941.1	701177	Bacteria	Proteobacteria	Gammaproteobacteria	Enterobacteriales	Enterobacteriaceae	Escherichia	Escherichia coli	Escherichia coli O55:H7 str. CB9615	701177
RefSoil_381	NC_013943.1	522772	Bacteria	Deferribacteres	Deferribacteres	Deferribacterales	Deferribacteraceae	Denitrovibrio	Denitrovibrio acetiphilus	Denitrovibrio acetiphilus DSM 12809	522772
RefSoil_382	NC_013947.1	446470	Bacteria	Actinobacteria	Actinobacteria	Glycomycetales	Glycomycetaceae	Stackebrandtia	Stackebrandtia nassauensis	Stackebrandtia nassauensis DSM 44728	446470
RefSoil_383	NC_013961.1	665029	Bacteria	Proteobacteria	Gammaproteobacteria	Enterobacteriales	Enterobacteriaceae	Erwinia	Erwinia amylovora	Erwinia amylovora CFBP1430	665029
RefSoil_384	NC_013967.1	309800	Archaea	Euryarchaeota	Halobacteria	Haloferacales	Haloferacaceae	Haloferax	Haloferax volcanii	Haloferax volcanii DS2	309800
RefSoil_385	NC_013971.1	716540	Bacteria	Proteobacteria	Gammaproteobacteria	Enterobacteriales	Enterobacteriaceae	Erwinia	Erwinia amylovora	Erwinia amylovora ATCC 49946	716540
RefSoil_386	NC_014000.1	240292	Bacteria	Cyanobacteria		Nostocales	Nostocaceae	Anabaena	Anabaena variabilis	Anabaena variabilis ATCC 29413	240292
RefSoil_387	NC_014002.1	547558	Archaea	Euryarchaeota	Methanomicrobia	Methanosarcinales	Methanosarcinaceae	Methanohalophilus	Methanohalophilus mahii	Methanohalophilus mahii DSM 5219	547558
RefSoil_388	NC_014006.1,NC_014013.1	452662	Bacteria	Proteobacteria	Alphaproteobacteria	Sphingomonadales	Sphingomonadaceae	Sphingobium	Sphingobium japonicum	Sphingobium japonicum UT26S	452662.28,452662.27
RefSoil_389	NC_014019.1	545693	Bacteria	Firmicutes	Bacilli	Bacillales	Bacillaceae	Bacillus	Bacillus megaterium	Bacillus megaterium QM B1551	545693
RefSoil_390	NC_014034.1	272942	Bacteria	Proteobacteria	Alphaproteobacteria	Rhodobacterales	Rhodobacteraceae	Rhodobacter	Rhodobacter capsulatus	Rhodobacter capsulatus SB 1003	272942
RefSoil_391	NC_014100.1	509190	Bacteria	Proteobacteria	Alphaproteobacteria	Caulobacterales	Caulobacteraceae	Caulobacter	Caulobacter segnis	Caulobacter segnis ATCC 21756	509190
RefSoil_392	NC_014103.1	592022	Bacteria	Firmicutes	Bacilli	Bacillales	Bacillaceae	Bacillus	Bacillus megaterium	Bacillus megaterium DSM 319	592022
RefSoil_393	NC_014117.1,NC_014118.1,NC_014119.1	640511	Bacteria	Proteobacteria	Betaproteobacteria	Burkholderiales	Burkholderiaceae	Burkholderia		Burkholderia sp. CCGE1002	640511.29,640511.28,640511.27
RefSoil_394	NC_014125.1	423212	Bacteria	Proteobacteria	Gammaproteobacteria	Legionellales	Legionellaceae	Legionella	Legionella pneumophila	Legionella pneumophila 2300/99 Alcoy	423213
RefSoil_395	NC_014145.1	426114	Bacteria	Proteobacteria	Betaproteobacteria	Burkholderiales		Thiomonas		Thiomonas arsenitoxydans	426114
RefSoil_396	NC_014151.1	446466	Bacteria	Actinobacteria	Actinobacteria	Micrococcales	Cellulomonadaceae	Cellulomonas	Cellulomonas flavigena	Cellulomonas flavigena DSM 20109	446466
RefSoil_397	NC_014153.1	75379	Bacteria	Proteobacteria	Betaproteobacteria	Burkholderiales		Thiomonas	Thiomonas intermedia	Thiomonas intermedia K12	75379.7
RefSoil_398	NC_014158.1	521096	Bacteria	Actinobacteria	Actinobacteria	Corynebacteriales	Tsukamurellaceae	Tsukamurella	Tsukamurella paurometabola	Tsukamurella paurometabola DSM 20162	521096
RefSoil_399	NC_014166.1	572480	Bacteria	Proteobacteria	Epsilonproteobacteria	Campylobacterales	Campylobacteraceae	Arcobacter	Arcobacter nitrofigilis	Arcobacter nitrofigilis DSM 7299	572480
RefSoil_400	NC_014171.1	714359	Bacteria	Firmicutes	Bacilli	Bacillales	Bacillaceae	Bacillus	Bacillus thuringiensis	Bacillus thuringiensis BMB171	714359
RefSoil_401	NC_014210.1,NC_014211.1	446468	Bacteria	Actinobacteria	Actinobacteria	Streptosporangiales	Nocardiopsaceae	Nocardiopsis	Nocardiopsis dassonvillei	Nocardiopsis dassonvillei subsp. dassonville	446468.22,446468.21
RefSoil_402	NC_014215.1	754252	Bacteria	Actinobacteria	Actinobacteria	Propionibacteriales	Propionibacteriaceae	Propionibacterium	Propionibacterium freudenreichii	Propionibacterium freudenreichii subsp	754252
RefSoil_403	NC_014217.1	639283	Bacteria	Proteobacteria	Alphaproteobacteria	Rhizobiales	Xanthobacteraceae	Starkeya	Starkeya novella	Starkeya novella DSM 506	639284
RefSoil_404	NC_014228.1	406817	Bacteria	Proteobacteria	Gammaproteobacteria	Enterobacteriales	Enterobacteriaceae	Xenorhabdus	Xenorhabdus nematophila	Xenorhabdus nematophila ATCC 19061	406817
RefSoil_405	NC_014259.1	436717	Bacteria	Proteobacteria	Gammaproteobacteria	Pseudomonadales	Moraxellaceae	Acinetobacter	Acinetobacter oleivorans	Acinetobacter oleivorans DR1	436717
RefSoil_406	NC_014307.1	859656	Bacteria	Proteobacteria	Betaproteobacteria	Burkholderiales	Burkholderiaceae	Ralstonia	Ralstonia solanacearum	Ralstonia solanacearum CFBP2957	859656
RefSoil_407	NC_014311.1	859657	Bacteria	Proteobacteria	Betaproteobacteria	Burkholderiales	Burkholderiaceae	Ralstonia	Ralstonia solanacearum	Ralstonia solanacearum PSI07	859658
RefSoil_408	NC_014313.1	582899	Bacteria	Proteobacteria	Alphaproteobacteria	Rhizobiales	Hyphomicrobiaceae	Hyphomicrobium	Hyphomicrobium denitrificans	Hyphomicrobium denitrificans ATCC 51888	582899
RefSoil_409	NC_014314.1	552811	Bacteria	Chloroflexi	Dehalococcoidia			Dehalogenimonas	Dehalogenimonas lykanthroporepellens	Dehalogenimonas lykanthroporepellens BL-DC-9	552811
RefSoil_410	NC_014319.1	762550	Bacteria	Firmicutes	Bacilli	Lactobacillales	Leuconostocaceae	Leuconostoc	Leuconostoc gelidum	Leuconostoc gelidum subsp. gasicomitatum LM	762551
RefSoil_411	NC_014328.1	748727	Bacteria	Firmicutes	Clostridia	Clostridiales	Clostridiaceae	Clostridium	Clostridium ljungdahlii	Clostridium ljungdahlii DSM 13528	748727
RefSoil_412	NC_014330.1	759914	Bacteria	Spirochaetes	Spirochaetia	Brachyspirales	Brachyspiraceae	Brachyspira	Brachyspira pilosicoli	Brachyspira pilosicoli 95/1000	759914
RefSoil_413	NC_014364.1	573413	Bacteria	Spirochaetes	Spirochaetia	Spirochaetales	Spirochaetaceae	Spirochaeta	Spirochaeta smaragdinae	Spirochaeta smaragdinae DSM 11293	573413
RefSoil_414	NC_014365.1	644282	Bacteria	Proteobacteria	Deltaproteobacteria	Desulfarculales	Desulfarculaceae	Desulfarculus	Desulfarculus baarsii	Desulfarculus baarsii DSM 2075	644282
RefSoil_415	NC_014393.1	573061	Bacteria	Firmicutes	Clostridia	Clostridiales	Clostridiaceae	Clostridium	Clostridium cellulovorans	Clostridium cellulovorans 743B	573061
RefSoil_416	NC_014394.1	395494	Bacteria	Proteobacteria	Betaproteobacteria	Gallionellales	Gallionellaceae	Gallionella	Gallionella capsiferriformans	Gallionella capsiferriformans ES-2	395494
RefSoil_417	NC_014479.1	655816	Bacteria	Firmicutes	Bacilli	Bacillales	Bacillaceae	Bacillus	Bacillus subtilis	Bacillus subtilis subsp. spizizenii str. W23	655816
RefSoil_418	NC_014483.2	349520	Bacteria	Firmicutes	Bacilli	Bacillales	Paenibacillaceae	Paenibacillus	Paenibacillus polymyxa	Paenibacillus polymyxa E681	349520
RefSoil_419	NC_014500.1	198628	Bacteria	Proteobacteria	Gammaproteobacteria	Enterobacteriales	Enterobacteriaceae	Dickeya	Dickeya dadantii	Dickeya dadantii 3937	198628
RefSoil_420	NC_014501.1	497965	Bacteria	Cyanobacteria		Chroococcales		Cyanothece		Cyanothece sp. PCC 7822	497965
RefSoil_421	NC_014507.1	679926	Archaea	Euryarchaeota	Methanomicrobia	Methanomicrobiales	Methanomicrobiaceae	Methanolacinia	Methanolacinia petrolearia	Methanolacinia petrolearia DSM 11571	679926
RefSoil_422	NC_014532.1	768066	Bacteria	Proteobacteria	Gammaproteobacteria	Oceanospirillales	Halomonadaceae	Halomonas	Halomonas elongata	Halomonas elongata DSM 2581	768066
RefSoil_423	NC_014538.1	573062	Bacteria	Firmicutes	Clostridia	Thermoanaerobacterales	Thermoanaerobacteraceae	Thermoanaerobacter		Thermoanaerobacter sp. X513	573063
RefSoil_424	NC_014551.1	692420	Bacteria	Firmicutes	Bacilli	Bacillales	Bacillaceae	Bacillus	Bacillus amyloliquefaciens	Bacillus amyloliquefaciens DSM 7	692420
RefSoil_425	NC_014614.1	1511	Bacteria	Firmicutes	Clostridia	Clostridiales	Peptostreptococcaceae	Peptoclostridium		[Clostridium] sticklandii	1511.6
RefSoil_426	NC_014618.1	701347	Bacteria	Proteobacteria	Gammaproteobacteria	Enterobacteriales	Enterobacteriaceae	Enterobacter	Enterobacter lignolyticus	Enterobacter lignolyticus SCF1	701347
RefSoil_427	NC_014622.2	886882	Bacteria	Firmicutes	Bacilli	Bacillales	Paenibacillaceae	Paenibacillus	Paenibacillus polymyxa	Paenibacillus polymyxa SC2	886882
RefSoil_428	NC_014623.1	378806	Bacteria	Proteobacteria	Deltaproteobacteria	Myxococcales	Cystobacteraceae	Stigmatella	Stigmatella aurantiaca	Stigmatella aurantiaca DW4/3-1	378806
RefSoil_429	NC_014625.1	880591	Bacteria	Proteobacteria	Alphaproteobacteria	Rhodobacterales	Rhodobacteraceae	Ketogulonicigenium	Ketogulonicigenium vulgare	Ketogulonicigenium vulgare Y25	880591
RefSoil_430	NC_014632.1	572544	Bacteria	Fusobacteria	Fusobacteriia	Fusobacteriales	Fusobacteriaceae	Ilyobacter	Ilyobacter polytropus	Ilyobacter polytropus DSM 2926	572545
RefSoil_431	NC_014639.1	720555	Bacteria	Firmicutes	Bacilli	Bacillales	Bacillaceae	Bacillus	Bacillus atrophaeus	Bacillus atrophaeus 1942	720556
RefSoil_432	NC_014640.1	762376	Bacteria	Proteobacteria	Betaproteobacteria	Burkholderiales	Alcaligenaceae	Achromobacter	Achromobacter xylosoxidans	Achromobacter xylosoxidans A8	762376
RefSoil_433	NC_014654.1	656519	Bacteria	Firmicutes	Clostridia	Halanaerobiales	Halanaerobiaceae	Halanaerobium		Halanaerobium hydrogeniformans	656520
RefSoil_434	NC_014655.1	649349	Bacteria	Bacteroidetes	Cytophagia	Cytophagales	Cytophagaceae	Leadbetterella	Leadbetterella byssophila	Leadbetterella byssophila DSM 17132	649350
RefSoil_435	NC_014658.1	523846	Archaea	Euryarchaeota	Methanobacteria	Methanobacteriales	Methanothermaceae	Methanothermus	Methanothermus fervidus	Methanothermus fervidus DSM 2088	523846
RefSoil_436	NC_014659.1	685727	Bacteria	Actinobacteria	Actinobacteria	Corynebacteriales	Nocardiaceae	Rhodococcus	Rhodococcus equi	Rhodococcus equi 103S	685727
RefSoil_437	NC_014666.1	298654	Bacteria	Actinobacteria	Actinobacteria	Frankiales	Frankiaceae	Frankia		Frankia sp. EuI1c	298654
RefSoil_438	NC_014722.1	882378	Bacteria	Proteobacteria	Betaproteobacteria	Burkholderiales	Burkholderiaceae	Burkholderia	Burkholderia rhizoxinica	Burkholderia rhizoxinica HKI 454	882378
RefSoil_439	NC_014733.1	887061	Bacteria	Proteobacteria	Betaproteobacteria	Methylophilales	Methylophilaceae	Methylovorus		Methylovorus sp. MP688	887061
RefSoil_440	NC_014734.1	694427	Bacteria	Bacteroidetes	Bacteroidia	Bacteroidales	Porphyromonadaceae	Paludibacter	Paludibacter propionicigenes	Paludibacter propionicigenes WB4	694427
RefSoil_441	NC_014815.1	648999	Bacteria	Actinobacteria	Actinobacteria	Micromonosporales	Micromonosporaceae	Micromonospora		Micromonospora sp. L5	648999
RefSoil_442	NC_014816.1,NC_014817.1	573065	Bacteria	Proteobacteria	Alphaproteobacteria	Caulobacterales	Caulobacteraceae	Asticcacaulis	Asticcacaulis excentricus	Asticcacaulis excentricus CB 48	573065.14,573065.15
RefSoil_443	NC_014829.1	649639	Bacteria	Firmicutes	Bacilli	Bacillales	Bacillaceae	Bacillus	Bacillus cellulosilyticus	Bacillus cellulosilyticus DSM 2522	649639
RefSoil_444	NC_014831.1	644966	Bacteria	Firmicutes	Clostridia	Clostridiales	Clostridiales Family XVII. Incertae Sedis	Thermaerobacter	Thermaerobacter marianensis	Thermaerobacter marianensis DSM 12885	644967
RefSoil_445	NC_014833.1	697329	Bacteria	Firmicutes	Clostridia	Clostridiales	Ruminococcaceae	Ruminococcus	Ruminococcus albus	Ruminococcus albus 7	697329
RefSoil_446	NC_014834.1	652103	Bacteria	Proteobacteria	Alphaproteobacteria	Rhizobiales	Bradyrhizobiaceae	Rhodopseudomonas	Rhodopseudomonas palustris	Rhodopseudomonas palustris DX-1	652103
RefSoil_447	NC_014844.1	643562	Bacteria	Proteobacteria	Deltaproteobacteria	Desulfovibrionales	Desulfovibrionaceae	Desulfovibrio	Desulfovibrio aespoeensis	Desulfovibrio aespoeensis Aspo-2	643562
RefSoil_448	NC_014910.1	596153	Bacteria	Proteobacteria	Betaproteobacteria	Burkholderiales	Comamonadaceae	Alicycliphilus	Alicycliphilus denitrificans	Alicycliphilus denitrificans BC	596154
RefSoil_449	NC_014924.1	743721	Bacteria	Proteobacteria	Gammaproteobacteria	Xanthomonadales	Xanthomonadaceae	Pseudoxanthomonas	Pseudoxanthomonas suwonensis	Pseudoxanthomonas suwonensis 11-1	743722
RefSoil_450	NC_014958.1	709986	Bacteria	Deinococcus-Thermus	Deinococci	Deinococcales	Deinococcaceae	Deinococcus	Deinococcus maricopensis	Deinococcus maricopensis DSM 21211	709987
RefSoil_451	NC_014961.1	765177	Archaea	Crenarchaeota	Thermoprotei	Desulfurococcales	Desulfurococcaceae	Desulfurococcus	Desulfurococcus mucosus	Desulfurococcus mucosus DSM 2162	765177
RefSoil_452	NC_014963.1	401053	Bacteria	Acidobacteria	Acidobacteriia	Acidobacteriales	Acidobacteriaceae	Terriglobus	Terriglobus saanensis	Terriglobus saanensis SP1PR4	401054
RefSoil_453	NC_014972.1	577650	Bacteria	Proteobacteria	Deltaproteobacteria	Desulfobacterales	Desulfobulbaceae	Desulfobulbus	Desulfobulbus propionicus	Desulfobulbus propionicus DSM 2032	577650
RefSoil_454	NC_014973.1	443143	Bacteria	Proteobacteria	Deltaproteobacteria	Desulfuromonadales	Geobacteraceae	Geobacter		Geobacter sp. M18	443144
RefSoil_455	NC_014976.1	936156	Bacteria	Firmicutes	Bacilli	Bacillales	Bacillaceae	Bacillus	Bacillus subtilis	Bacillus subtilis BSn5	936156
RefSoil_456	NC_015061.1	741091	Bacteria	Proteobacteria	Gammaproteobacteria	Enterobacteriales	Enterobacteriaceae	Rahnella		Rahnella sp. Y9602	741092
RefSoil_457	NC_015136.1,NC_015137.1	640510	Bacteria	Proteobacteria	Betaproteobacteria	Burkholderiales	Burkholderiaceae	Burkholderia		Burkholderia sp. CCGE1001	640510.18,640510.17
RefSoil_458	NC_015145.1	930171	Bacteria	Actinobacteria	Actinobacteria	Micrococcales	Micrococcaceae	Pseudarthrobacter	Pseudarthrobacter phenanthrenivorans	Arthrobacter phenanthrenivorans Sphe3	930171
RefSoil_459	NC_015151.1	985053	Archaea	Crenarchaeota	Thermoprotei	Thermoproteales	Thermoproteaceae	Vulcanisaeta	Vulcanisaeta moutnovskia	Vulcanisaeta moutnovskia 768-28	985053
RefSoil_460	NC_015161.1	693977	Bacteria	Deinococcus-Thermus	Deinococci	Deinococcales	Deinococcaceae	Deinococcus	Deinococcus proteolyticus	Deinococcus proteolyticus MRP	693978
RefSoil_461	NC_015167.1	867900	Bacteria	Bacteroidetes	Flavobacteriia	Flavobacteriales	Flavobacteriaceae	Cellulophaga	Cellulophaga lytica	Cellulophaga lytica DSM 7489	867901
RefSoil_462	NC_015177.1	762903	Bacteria	Bacteroidetes	Sphingobacteriia	Sphingobacteriales	Sphingobacteriaceae	Pseudopedobacter	Pseudopedobacter saltans	Pseudopedobacter saltans DSM 12145	762904
RefSoil_463	NC_015216.1	877455	Archaea	Euryarchaeota	Methanobacteria	Methanobacteriales	Methanobacteriaceae	Methanobacterium		Methanobacterium lacus	877455
RefSoil_464	NC_015222.1	153948	Bacteria	Proteobacteria	Betaproteobacteria	Nitrosomonadales	Nitrosomonadaceae	Nitrosomonas		Nitrosomonas sp. AL212	153949
RefSoil_465	NC_015312.1	675635	Bacteria	Actinobacteria	Actinobacteria	Pseudonocardiales	Pseudonocardiaceae	Pseudonocardia	Pseudonocardia dioxanivorans	Pseudonocardia dioxanivorans CB1190	675635
RefSoil_466	NC_015315.1	999630	Archaea	Crenarchaeota	Thermoprotei	Thermoproteales	Thermoproteaceae	Thermoproteus	Thermoproteus uzoniensis	Thermoproteus uzoniensis 768-20	999630
RefSoil_468	NC_015379.1	994484	Bacteria	Proteobacteria	Gammaproteobacteria	Pseudomonadales	Pseudomonadaceae	Pseudomonas	Pseudomonas brassicacearum	Pseudomonas brassicacearum subsp	994484
RefSoil_467	NC_015381.1,NC_015376.1	999541	Bacteria	Proteobacteria	Betaproteobacteria	Burkholderiales	Burkholderiaceae	Burkholderia	Burkholderia gladioli	Burkholderia gladioli BSR3	999541.18,999541.19
RefSoil_469	NC_015425.1	929506	Bacteria	Firmicutes	Clostridia	Clostridiales	Clostridiaceae	Clostridium	Clostridium botulinum	Clostridium botulinum BKT015925	929506
RefSoil_470	NC_015433.1	1007064	Bacteria	Firmicutes	Bacilli	Lactobacillales	Streptococcaceae	Streptococcus	Streptococcus suis	Streptococcus suis ST3	1.00706e+06
RefSoil_471	NC_015460.1	1005058	Bacteria	Proteobacteria	Gammaproteobacteria	Pasteurellales	Pasteurellaceae	Gallibacterium	Gallibacterium anatis	Gallibacterium anatis UMN179	1.00506e+06
RefSoil_472	NC_015474.1	342949	Archaea	Euryarchaeota	Thermococci	Thermococcales	Thermococcaceae	Pyrococcus		Pyrococcus sp. NA2	342949
RefSoil_473	NC_015520.1	697281	Bacteria	Firmicutes	Clostridia	Thermoanaerobacterales	Thermoanaerobacterales Family IV. Incertae Sedis	Mahella	Mahella australiensis	Mahella australiensis 50-1 BON	697282
RefSoil_474	NC_015563.1	742013	Bacteria	Proteobacteria	Betaproteobacteria	Burkholderiales	Comamonadaceae	Delftia		Delftia sp. Cs1-4	742014
RefSoil_475	NC_015565.1	868595	Bacteria	Firmicutes	Clostridia	Clostridiales	Peptococcaceae	Desulfotomaculum	Desulfotomaculum nigrificans	Desulfotomaculum nigrificans CO-1-SRB	868596
RefSoil_476	NC_015567.1	768492	Bacteria	Proteobacteria	Gammaproteobacteria	Enterobacteriales	Enterobacteriaceae	Serratia	Serratia plymuthica	Serratia plymuthica AS9	768492
RefSoil_477	NC_015573.1	760568	Bacteria	Firmicutes	Clostridia	Clostridiales	Peptococcaceae	Desulfotomaculum	Desulfotomaculum kuznetsovii	Desulfotomaculum kuznetsovii DSM 6115	760569
RefSoil_478	NC_015577.1	545695	Bacteria	Spirochaetes	Spirochaetia	Spirochaetales	Spirochaetaceae	Treponema	Treponema azotonutricium	Treponema azotonutricium ZAS-9	545695
RefSoil_479	NC_015578.1	545694	Bacteria	Spirochaetes	Spirochaetia	Spirochaetales	Spirochaetaceae	Treponema	Treponema primitia	Treponema primitia ZAS-2	545694
RefSoil_480	NC_015580.1	702113	Bacteria	Proteobacteria	Alphaproteobacteria	Sphingomonadales	Sphingomonadaceae	Novosphingobium		Novosphingobium sp. PP1Y	702113
RefSoil_481	NC_015589.1	696281	Bacteria	Firmicutes	Clostridia	Clostridiales	Peptococcaceae	Desulfotomaculum	Desulfotomaculum ruminis	Desulfotomaculum ruminis DSM 2154	696281
RefSoil_482	NC_015590.1,NC_015596.1,NC_015591.1	693982	Bacteria	Proteobacteria	Alphaproteobacteria	Rhizobiales	Rhizobiaceae	Sinorhizobium	Sinorhizobium meliloti	Sinorhizobium meliloti AK83	693982.23,693982.24,693982.25
RefSoil_483	NC_015593.1,NC_015594.1	690566	Bacteria	Proteobacteria	Alphaproteobacteria	Sphingomonadales	Sphingomonadaceae	Sphingobium	Sphingobium chlorophenolicum	Sphingobium chlorophenolicum L-1	690566.11,690566.1
RefSoil_484	NC_015601.1	650150	Bacteria	Firmicutes	Erysipelotrichia	Erysipelotrichales	Erysipelotrichaceae	Erysipelothrix	Erysipelothrix rhusiopathiae	Erysipelothrix rhusiopathiae str. Fujisawa	650151
RefSoil_485	NC_015634.1	941639	Bacteria	Firmicutes	Bacilli	Bacillales	Bacillaceae	Bacillus	Bacillus coagulans	Bacillus coagulans 2-6	941639
RefSoil_486	NC_015635.1	1032480	Bacteria	Actinobacteria	Actinobacteria	Propionibacteriales	Propionibacteriaceae	Microlunatus	Microlunatus phosphovorus	Microlunatus phosphovorus NM-1	1.03248e+06
RefSoil_487	NC_015656.1	656024	Bacteria	Actinobacteria	Actinobacteria	Frankiales	Frankiaceae	Frankia		Frankia symbiont of Datisca glomerata	656024
RefSoil_488	NC_015675.1	536019	Bacteria	Proteobacteria	Alphaproteobacteria	Rhizobiales	Phyllobacteriaceae	Mesorhizobium	Mesorhizobium opportunistum	Mesorhizobium opportunistum WSM2075	536020
RefSoil_489	NC_015676.1	679901	Archaea	Euryarchaeota	Methanomicrobia	Methanosarcinales	Methanosarcinaceae	Methanosalsum	Methanosalsum zhilinae	Methanosalsum zhilinae DSM 4017	679901
RefSoil_490	NC_015677.1	365046	Bacteria	Proteobacteria	Betaproteobacteria	Burkholderiales	Comamonadaceae	Ramlibacter	Ramlibacter tataouinensis	Ramlibacter tataouinensis TTB310	365046
RefSoil_491	NC_015683.1	945712	Bacteria	Actinobacteria	Actinobacteria	Corynebacteriales	Corynebacteriaceae	Corynebacterium	Corynebacterium ulcerans	Corynebacterium ulcerans BR-AD22	945712
RefSoil_492	NC_015684.1	504832	Bacteria	Proteobacteria	Alphaproteobacteria	Rhizobiales	Bradyrhizobiaceae	Oligotropha	Oligotropha carboxidovorans	Oligotropha carboxidovorans OM5	504832
RefSoil_493	NC_015687.1	991791	Bacteria	Firmicutes	Clostridia	Clostridiales	Clostridiaceae	Clostridium	Clostridium acetobutylicum	Clostridium acetobutylicum DSM 1731	991792
RefSoil_494	NC_015690.1	1036673	Bacteria	Firmicutes	Bacilli	Bacillales	Paenibacillaceae	Paenibacillus	Paenibacillus mucilaginosus	Paenibacillus mucilaginosus KNP414	1.03667e+06
RefSoil_495	NC_015696.1	573569	Bacteria	Proteobacteria	Gammaproteobacteria	Thiotrichales	Francisellaceae	Francisella		Francisella sp. TX077308	573570
RefSoil_496	NC_015707.1	688269	Bacteria	Thermotogae	Thermotogae	Thermotogales	Thermotogaceae	Pseudothermotoga	Pseudothermotoga thermarum	Pseudothermotoga thermarum DSM 5069	688270
RefSoil_497	NC_015717.1	717785	Bacteria	Proteobacteria	Alphaproteobacteria	Rhizobiales	Hyphomicrobiaceae	Hyphomicrobium		Hyphomicrobium sp. MC1	717786
RefSoil_498	NC_015726.1,NC_015723.1	1042878	Bacteria	Proteobacteria	Betaproteobacteria	Burkholderiales	Burkholderiaceae	Cupriavidus	Cupriavidus necator	Cupriavidus necator N-1	1042878.35,1042878.34
RefSoil_499	NC_015733.1	1042876	Bacteria	Proteobacteria	Gammaproteobacteria	Pseudomonadales	Pseudomonadaceae	Pseudomonas	Pseudomonas putida	Pseudomonas putida S16	1.04288e+06
RefSoil_500	NC_015734.1	979982	Bacteria	Firmicutes	Bacilli	Lactobacillales	Leuconostocaceae	Leuconostoc		Leuconostoc sp. C2	979983
RefSoil_501	NC_015758.1	572418	Bacteria	Actinobacteria	Actinobacteria	Corynebacteriales	Mycobacteriaceae	Mycobacterium	Mycobacterium africanum	Mycobacterium africanum GM041182	572418
RefSoil_502	NC_015846.1	860228	Bacteria	Bacteroidetes	Flavobacteriia	Flavobacteriales	Flavobacteriaceae	Capnocytophaga	Capnocytophaga canimorsus	Capnocytophaga canimorsus Cc5	860229
RefSoil_503	NC_015847.1	1053692	Archaea	Euryarchaeota	Methanococci	Methanococcales	Methanococcaceae	Methanococcus	Methanococcus maripaludis	Methanococcus maripaludis X1	1.05369e+06
RefSoil_504	NC_015856.1	1005048	Bacteria	Proteobacteria	Betaproteobacteria	Burkholderiales	Oxalobacteraceae	Collimonas	Collimonas fungivorans	Collimonas fungivorans Ter331	1.00505e+06
RefSoil_505	NC_015857.1,NC_015858.1	520461	Bacteria	Proteobacteria	Alphaproteobacteria	Rhizobiales	Brucellaceae	Brucella	Brucella pinnipedialis	Brucella pinnipedialis B2/94	520461.13,520461.14
RefSoil_506	NC_015859.1	858619	Bacteria	Actinobacteria	Actinobacteria	Corynebacteriales	Corynebacteriaceae	Corynebacterium	Corynebacterium variabile	Corynebacterium variabile DSM 44702	858620
RefSoil_507	NC_015942.1	743299	Bacteria	Proteobacteria	Acidithiobacillia	Acidithiobacillales	Acidithiobacillaceae	Acidithiobacillus	Acidithiobacillus ferrivorans	Acidithiobacillus ferrivorans SS3	743299
RefSoil_508	NC_015947.1	868597	Bacteria	Proteobacteria	Gammaproteobacteria	Xanthomonadales	Xanthomonadaceae	Stenotrophomonas	Stenotrophomonas maltophilia	Stenotrophomonas maltophilia JV3	868597
RefSoil_509	NC_015953.1	862751	Bacteria	Actinobacteria	Actinobacteria	Streptomycetales	Streptomycetaceae	Streptomyces		Streptomyces sp. SirexAA-E	862751
RefSoil_510	NC_015957.1	653045	Bacteria	Actinobacteria	Actinobacteria	Streptomycetales	Streptomycetaceae	Streptomyces	Streptomyces violaceusniger	Streptomyces violaceusniger Tu 4113	653045
RefSoil_511	NC_015976.1	627192	Bacteria	Proteobacteria	Alphaproteobacteria	Sphingomonadales	Sphingomonadaceae	Sphingobium		Sphingobium sp. SYK-6	627192
RefSoil_512	NC_016001.1	1034807	Bacteria	Bacteroidetes	Flavobacteriia	Flavobacteriales	Flavobacteriaceae	Flavobacterium	Flavobacterium branchiophilum	Flavobacterium branchiophilum FL-15	1.03481e+06
RefSoil_513	NC_016002.1	748280	Bacteria	Proteobacteria	Betaproteobacteria	Neisseriales	Chromobacteriaceae	Pseudogulbenkiania		Pseudogulbenkiania sp. NH8B	748281
RefSoil_514	NC_016023.1	345219	Bacteria	Firmicutes	Bacilli	Bacillales	Bacillaceae	Bacillus	Bacillus coagulans	Bacillus coagulans 36D1	345219
RefSoil_515	NC_016024.1,NC_016025.1	981222	Bacteria	Acidobacteria	Blastocatellia			Chloracidobacterium	Chloracidobacterium thermophilum	Chloracidobacterium thermophilum B	981222.17,981222.18
RefSoil_516	NC_016026.1	856793	Bacteria	Proteobacteria	Alphaproteobacteria			Micavibrio	Micavibrio aeruginosavorus	Micavibrio aeruginosavorus ARL-13	856793
RefSoil_517	NC_016047.1	1052585	Bacteria	Firmicutes	Bacilli	Bacillales	Bacillaceae	Bacillus	Bacillus subtilis	Bacillus subtilis subsp. spizizenii TU-B-10	1.05259e+06
RefSoil_518	NC_016070.1	768679	Archaea	Crenarchaeota	Thermoprotei	Thermoproteales	Thermoproteaceae	Thermoproteus	Thermoproteus tenax	Thermoproteus tenax Kra 1	768679
RefSoil_519	NC_016109.1	452652	Bacteria	Actinobacteria	Actinobacteria	Streptomycetales	Streptomycetaceae	Kitasatospora	Kitasatospora setae	Kitasatospora setae KM-6054	452653
RefSoil_520	NC_016111.1	1003195	Bacteria	Actinobacteria	Actinobacteria	Streptomycetales	Streptomycetaceae	Streptomyces	Streptomyces cattleya	Streptomyces cattleya NRRL 8057	1.0032e+06
RefSoil_521	NC_016114.1	591167	Bacteria	Actinobacteria	Actinobacteria	Streptomycetales	Streptomycetaceae	Streptomyces	Streptomyces pratensis	Streptomyces pratensis ATCC 33331	591167
RefSoil_522	NC_016147.2	1045855	Bacteria	Proteobacteria	Gammaproteobacteria	Xanthomonadales	Xanthomonadaceae	Pseudoxanthomonas	Pseudoxanthomonas spadix	Pseudoxanthomonas spadix BD-a59	1.04586e+06
RefSoil_523	NC_016148.1	580340	Bacteria	Synergistetes	Synergistia	Synergistales	Synergistaceae	Thermovirga	Thermovirga lienii	Thermovirga lienii DSM 17291	580340
RefSoil_525	NC_016510.2	1041826	Bacteria	Bacteroidetes	Flavobacteriia	Flavobacteriales	Flavobacteriaceae	Flavobacterium	Flavobacterium columnare	Flavobacterium columnare ATCC 49512	1.04183e+06
RefSoil_526	NC_016514.1	1045856	Bacteria	Proteobacteria	Gammaproteobacteria	Enterobacteriales	Enterobacteriaceae	Enterobacter	Enterobacter cloacae	Enterobacter cloacae EcWSU1	1.04586e+06
RefSoil_527	NC_016582.1	749414	Bacteria	Actinobacteria	Actinobacteria	Streptomycetales	Streptomycetaceae	Streptomyces	Streptomyces bingchenggensis	Streptomyces bingchenggensis BCW-1	749414
RefSoil_528	NC_016584.1	768706	Bacteria	Firmicutes	Clostridia	Clostridiales	Peptococcaceae	Desulfosporosinus	Desulfosporosinus orientis	Desulfosporosinus orientis DSM 765	768707
RefSoil_536	NC_016589.1,NC_016625.1,NC_016590.1	1097668	Bacteria	Proteobacteria	Betaproteobacteria	Burkholderiales	Burkholderiaceae	Burkholderia		Burkholderia sp. YI23	1097668.25,1097668.26,1097668.24
RefSoil_529	NC_016604.1	710685	Bacteria	Actinobacteria	Actinobacteria	Corynebacteriales	Mycobacteriaceae	Mycobacterium	Mycobacterium rhodesiae	Mycobacterium rhodesiae NBB3	710685
RefSoil_530	NC_016609.1	700598	Bacteria	Bacteroidetes	Sphingobacteriia	Sphingobacteriales	Chitinophagaceae	Niastella	Niastella koreensis	Niastella koreensis GR20-10	700598
RefSoil_531	NC_016612.1	1006551	Bacteria	Proteobacteria	Gammaproteobacteria	Enterobacteriales	Enterobacteriaceae	Klebsiella	Klebsiella oxytoca	Klebsiella oxytoca KCTC 1686	1.00655e+06
RefSoil_532	NC_016616.1	640081	Bacteria	Proteobacteria	Betaproteobacteria	Rhodocyclales	Rhodocyclaceae	Azospira	Azospira oryzae	Dechlorosoma suillum PS	640082
RefSoil_533	NC_016617.1	1064539	Bacteria	Proteobacteria	Alphaproteobacteria	Rhodospirillales	Rhodospirillaceae	Azospirillum	Azospirillum brasilense	Azospirillum brasilense Sp245	1.06454e+06
RefSoil_534	NC_016620.1	862908	Bacteria	Proteobacteria	Deltaproteobacteria	Bdellovibrionales	Halobacteriovoraceae	Halobacteriovorax	Halobacteriovorax marinus	Halobacteriovorax marinus SJ	862909
RefSoil_535	NC_016622.1	862719	Bacteria	Proteobacteria	Alphaproteobacteria	Rhodospirillales	Rhodospirillaceae	Azospirillum	Azospirillum lipoferum	Azospirillum lipoferum 4B	862719
RefSoil_537	NC_016627.1	720554	Bacteria	Firmicutes	Clostridia	Clostridiales	Ruminococcaceae	Ruminiclostridium	[Clostridium] clariflavum	[Clostridium] clariflavum DSM 19732	720555
RefSoil_538	NC_016629.1	690850	Bacteria	Proteobacteria	Deltaproteobacteria	Desulfovibrionales	Desulfovibrionaceae	Desulfovibrio	Desulfovibrio africanus	Desulfovibrio africanus str. Walvis Bay	690850
RefSoil_539	NC_016631.1	682795	Bacteria	Acidobacteria	Acidobacteriia	Acidobacteriales	Acidobacteriaceae	Granulicella	Granulicella mallensis	Granulicella mallensis MP5ACTX8	682796
RefSoil_540	NC_016641.1	985665	Bacteria	Firmicutes	Bacilli	Bacillales	Paenibacillaceae	Paenibacillus	Paenibacillus terrae	Paenibacillus terrae HPL-003	985666
RefSoil_541	NC_016771.1	334406	Bacteria	Firmicutes	Bacilli	Bacillales	Bacillaceae	Bacillus	Bacillus cereus	Bacillus cereus NC7401	334406
RefSoil_542	NC_016779.1	347495	Bacteria	Firmicutes	Bacilli	Bacillales	Bacillaceae	Bacillus	Bacillus cereus	Bacillus cereus F837/76	347496
RefSoil_543	NC_016784.1	1114958	Bacteria	Firmicutes	Bacilli	Bacillales	Bacillaceae	Bacillus	Bacillus methylotrophicus	Bacillus methylotrophicus CAU B946	1.11496e+06
RefSoil_544	NC_016790.1	698971	Bacteria	Actinobacteria	Actinobacteria	Corynebacteriales	Corynebacteriaceae	Corynebacterium	Corynebacterium diphtheriae	Corynebacterium diphtheriae VA01	698972
RefSoil_545	NC_016800.1	698973	Bacteria	Actinobacteria	Actinobacteria	Corynebacteriales	Corynebacteriaceae	Corynebacterium	Corynebacterium diphtheriae	Corynebacterium diphtheriae BH8	698974
RefSoil_546	NC_016801.1	698963	Bacteria	Actinobacteria	Actinobacteria	Corynebacteriales	Corynebacteriaceae	Corynebacterium	Corynebacterium diphtheriae	Corynebacterium diphtheriae C7 (beta)	698963
RefSoil_547	NC_016811.1	933093	Bacteria	Proteobacteria	Gammaproteobacteria	Legionellales	Legionellaceae	Legionella	Legionella pneumophila	Legionella pneumophila subsp. pneumophila ATC	933094
RefSoil_548	NC_016812.1	1117943	Bacteria	Proteobacteria	Alphaproteobacteria	Rhizobiales	Rhizobiaceae	Sinorhizobium	Sinorhizobium fredii	Sinorhizobium fredii HH103	1.11794e+06
RefSoil_549	NC_016816.1	1123863	Bacteria	Proteobacteria	Gammaproteobacteria	Enterobacteriales	Enterobacteriaceae	Pantoea	Pantoea ananatis	Pantoea ananatis LMG 5342	1.12386e+06
RefSoil_550	NC_016826.1	1069533	Bacteria	Firmicutes	Bacilli	Lactobacillales	Streptococcaceae	Streptococcus	Streptococcus infantarius	Streptococcus infantarius subsp. infantariu	1.06953e+06
RefSoil_551	NC_016830.1	1114970	Bacteria	Proteobacteria	Gammaproteobacteria	Pseudomonadales	Pseudomonadaceae	Pseudomonas	Pseudomonas fluorescens	Pseudomonas fluorescens F113	1.11497e+06
RefSoil_552	NC_016831.1	1081093	Bacteria	Proteobacteria	Gammaproteobacteria	Enterobacteriales	Enterobacteriaceae	Salmonella	Salmonella enterica	Salmonella enterica subsp. enterica serova	1.08109e+06
RefSoil_553	NC_016832.1	1132507	Bacteria	Proteobacteria	Gammaproteobacteria	Enterobacteriales	Enterobacteriaceae	Salmonella	Salmonella enterica	Salmonella enterica subsp. enterica serova	1.13251e+06
RefSoil_554	NC_016854.1	568708	Bacteria	Proteobacteria	Gammaproteobacteria	Enterobacteriales	Enterobacteriaceae	Salmonella	Salmonella enterica	Salmonella enterica subsp. enterica serova	568708
RefSoil_555	NC_016856.1	588858	Bacteria	Proteobacteria	Gammaproteobacteria	Enterobacteriales	Enterobacteriaceae	Salmonella	Salmonella enterica	Salmonella enterica subsp. enterica serova	588858
RefSoil_556	NC_016857.1	909946	Bacteria	Proteobacteria	Gammaproteobacteria	Enterobacteriales	Enterobacteriaceae	Salmonella	Salmonella enterica	Salmonella enterica subsp. enterica serova	909946
RefSoil_557	NC_016860.1	718274	Bacteria	Proteobacteria	Gammaproteobacteria	Enterobacteriales	Enterobacteriaceae	Salmonella	Salmonella enterica	Salmonella enterica subsp. enterica serova	718274
RefSoil_558	NC_016863.1	990282	Bacteria	Proteobacteria	Gammaproteobacteria	Enterobacteriales	Enterobacteriaceae	Salmonella	Salmonella enterica	Salmonella enterica subsp. enterica serova	990282
RefSoil_559	NC_016887.1	1127134	Bacteria	Actinobacteria	Actinobacteria	Corynebacteriales	Nocardiaceae	Nocardia	Nocardia cyriacigeorgica	Nocardia cyriacigeorgica GUH-2	1.12713e+06
RefSoil_560	NC_016894.1	931626	Bacteria	Firmicutes	Clostridia	Clostridiales	Eubacteriaceae	Acetobacterium	Acetobacterium woodii	Acetobacterium woodii DSM 1030	931626
RefSoil_561	NC_016906.1	1112204	Bacteria	Actinobacteria	Actinobacteria	Corynebacteriales	Gordoniaceae	Gordonia	Gordonia polyisoprenivorans	Gordonia polyisoprenivorans VH2	1.1122e+06
RefSoil_562	NC_016935.1	1116391	Bacteria	Firmicutes	Bacilli	Bacillales	Paenibacillaceae	Paenibacillus	Paenibacillus mucilaginosus	Paenibacillus mucilaginosus 3016	1.11639e+06
RefSoil_563	NC_016943.1	1146883	Bacteria	Actinobacteria	Actinobacteria	Geodermatophilales	Geodermatophilaceae	Blastococcus	Blastococcus saxobsidens	Blastococcus saxobsidens DD2	1.14688e+06
RefSoil_564	NC_016946.1	487521	Bacteria	Actinobacteria	Actinobacteria	Corynebacteriales	Mycobacteriaceae	Mycobacterium	Mycobacterium intracellulare	Mycobacterium intracellulare ATCC 13950	487521
RefSoil_565	NC_016947.1	1138382	Bacteria	Actinobacteria	Actinobacteria	Corynebacteriales	Mycobacteriaceae	Mycobacterium	Mycobacterium intracellulare	Mycobacterium intracellulare MOTT-02	1.13838e+06
RefSoil_566	NC_016948.1	1138383	Bacteria	Actinobacteria	Actinobacteria	Corynebacteriales	Mycobacteriaceae	Mycobacterium	Mycobacterium intracellulare	Mycobacterium intracellulare MOTT-64	1.13838e+06
RefSoil_567	NC_017030.1	1144275	Bacteria	Proteobacteria	Deltaproteobacteria	Myxococcales	Myxococcaceae	Corallococcus	Corallococcus coralloides	Corallococcus coralloides DSM 2259	1.14428e+06
RefSoil_568	NC_017031.1	1117942	Bacteria	Actinobacteria	Actinobacteria	Corynebacteriales	Corynebacteriaceae	Corynebacterium	Corynebacterium pseudotuberculosis	Corynebacterium pseudotuberculosis P54B96	1.11794e+06
RefSoil_569	NC_017034.1	1041930	Archaea	Euryarchaeota	Methanomicrobia	Methanocellales	Methanocellaceae	Methanocella	Methanocella conradii	Methanocella conradii HZ254	1.04193e+06
RefSoil_570	NC_017046.1	1008297	Bacteria	Proteobacteria	Gammaproteobacteria	Enterobacteriales	Enterobacteriaceae	Salmonella	Salmonella enterica	Salmonella enterica subsp. enterica serova	1.0083e+06
RefSoil_571	NC_017047.1	1151116	Bacteria	Proteobacteria	Gammaproteobacteria	Enterobacteriales	Enterobacteriaceae	Rahnella	Rahnella aquatilis	Rahnella aquatilis HX2	1.15112e+06
RefSoil_572	NC_017059.1	1150469	Bacteria	Proteobacteria	Alphaproteobacteria	Rhodospirillales	Rhodospirillaceae	Pararhodospirillum	Pararhodospirillum photometricum	Pararhodospirillum photometricum DSM 122	1.15047e+06
RefSoil_573	NC_017061.1	1155777	Bacteria	Firmicutes	Bacilli	Bacillales	Bacillaceae	Bacillus	Bacillus methylotrophicus	Bacillus methylotrophicus YAU B9601-Y2	1.15578e+06
RefSoil_574	NC_017082.1	335659	Bacteria	Proteobacteria	Alphaproteobacteria	Rhizobiales	Bradyrhizobiaceae	Bradyrhizobium		Bradyrhizobium sp. S23321	335659
RefSoil_575	NC_017093.1	512565	Bacteria	Actinobacteria	Actinobacteria	Micromonosporales	Micromonosporaceae	Actinoplanes	Actinoplanes missouriensis	Actinoplanes missouriensis 431	512565
RefSoil_576	NC_017094.1	1162668	Bacteria	Nitrospirae	Nitrospira	Nitrospirales	Nitrospiraceae	Leptospirillum	Leptospirillum ferrooxidans	Leptospirillum ferrooxidans C2-3	1.16267e+06
RefSoil_577	NC_017095.1	771875	Bacteria	Thermotogae	Thermotogae	Thermotogales	Fervidobacteriaceae	Fervidobacterium	Fervidobacterium pennivorans	Fervidobacterium pennivorans DSM 9078	771875
RefSoil_578	NC_017100.1	634453	Bacteria	Proteobacteria	Alphaproteobacteria	Rhodospirillales	Acetobacteraceae	Acetobacter	Acetobacter pasteurianus	Acetobacter pasteurianus IFO 3283-03	634454
RefSoil_579	NC_017108.1	634459	Bacteria	Proteobacteria	Alphaproteobacteria	Rhodospirillales	Acetobacteraceae	Acetobacter	Acetobacter pasteurianus	Acetobacter pasteurianus IFO 3283-12	634460
RefSoil_580	NC_017111.1	634457	Bacteria	Proteobacteria	Alphaproteobacteria	Rhodospirillales	Acetobacteraceae	Acetobacter	Acetobacter pasteurianus	Acetobacter pasteurianus IFO 3283-32	634458
RefSoil_581	NC_017121.1	634454	Bacteria	Proteobacteria	Alphaproteobacteria	Rhodospirillales	Acetobacteraceae	Acetobacter	Acetobacter pasteurianus	Acetobacter pasteurianus IFO 3283-07	634455
RefSoil_582	NC_017125.1	634455	Bacteria	Proteobacteria	Alphaproteobacteria	Rhodospirillales	Acetobacteraceae	Acetobacter	Acetobacter pasteurianus	Acetobacter pasteurianus IFO 3283-22	634456
RefSoil_583	NC_017146.1	634456	Bacteria	Proteobacteria	Alphaproteobacteria	Rhodospirillales	Acetobacteraceae	Acetobacter	Acetobacter pasteurianus	Acetobacter pasteurianus IFO 3283-26	634457
RefSoil_584	NC_017150.1	634458	Bacteria	Proteobacteria	Alphaproteobacteria	Rhodospirillales	Acetobacteraceae	Acetobacter	Acetobacter pasteurianus	Acetobacter pasteurianus IFO 3283-01-42C	634459
RefSoil_585	NC_017161.1	608538	Bacteria	Aquificae	Aquificae	Aquificales	Aquificaceae	Hydrogenobacter	Hydrogenobacter thermophilus	Hydrogenobacter thermophilus TK-6	608538
RefSoil_586	NC_017168.1	1035377	Bacteria	Proteobacteria	Gammaproteobacteria	Enterobacteriales	Enterobacteriaceae	Yersinia	Yersinia pestis	Yersinia pestis A1122	1.03538e+06
RefSoil_587	NC_017188.1	999891	Bacteria	Firmicutes	Bacilli	Bacillales	Bacillaceae	Bacillus	Bacillus amyloliquefaciens	Bacillus amyloliquefaciens TA208	999892
RefSoil_588	NC_017190.1	1001582	Bacteria	Firmicutes	Bacilli	Bacillales	Bacillaceae	Bacillus	Bacillus amyloliquefaciens	Bacillus amyloliquefaciens LL3	1.00158e+06
RefSoil_589	NC_017191.1	1034836	Bacteria	Firmicutes	Bacilli	Bacillales	Bacillaceae	Bacillus	Bacillus amyloliquefaciens	Bacillus amyloliquefaciens XH7	1.03484e+06
RefSoil_590	NC_017195.1	1052588	Bacteria	Firmicutes	Bacilli	Bacillales	Bacillaceae	Bacillus	Bacillus subtilis	Bacillus subtilis subsp. subtilis str. RO-NN-1	1.05259e+06
RefSoil_591	NC_017196.2	645657	Bacteria	Firmicutes	Bacilli	Bacillales	Bacillaceae	Bacillus	Bacillus subtilis	Bacillus subtilis subsp. natto BEST195	645657
RefSoil_592	NC_017200.1	930170	Bacteria	Firmicutes	Bacilli	Bacillales	Bacillaceae	Bacillus	Bacillus thuringiensis	Bacillus thuringiensis serovar finitimu	930171
RefSoil_593	NC_017208.1	541229	Bacteria	Firmicutes	Bacilli	Bacillales	Bacillaceae	Bacillus	Bacillus thuringiensis	Bacillus thuringiensis serovar chinensis CT-43	541229
RefSoil_594	NC_017246.1,NC_017247.1	703352	Bacteria	Proteobacteria	Alphaproteobacteria	Rhizobiales	Brucellaceae	Brucella	Brucella melitensis	Brucella melitensis M5-90	703352.11,703352.1
RefSoil_595	NC_017249.1	1037409	Bacteria	Proteobacteria	Alphaproteobacteria	Rhizobiales	Bradyrhizobiaceae	Bradyrhizobium	Bradyrhizobium japonicum	Bradyrhizobium japonicum USDA 6	1.03741e+06
RefSoil_596	NC_017275.1	930943	Archaea	Crenarchaeota	Thermoprotei	Sulfolobales	Sulfolobaceae	Sulfolobus	Sulfolobus islandicus	Sulfolobus islandicus HVE10/4	930944
RefSoil_597	NC_017276.1	930945	Archaea	Crenarchaeota	Thermoprotei	Sulfolobales	Sulfolobaceae	Sulfolobus	Sulfolobus islandicus	Sulfolobus islandicus REY15A	930946
RefSoil_598	NC_017295.1	863638	Bacteria	Firmicutes	Clostridia	Clostridiales	Clostridiaceae	Clostridium	Clostridium acetobutylicum	Clostridium acetobutylicum EA 2018	863638
RefSoil_599	NC_017299.1	941968	Bacteria	Firmicutes	Clostridia	Clostridiales	Clostridiaceae	Clostridium	Clostridium botulinum	Clostridium botulinum H04402 065	941969
RefSoil_600	NC_017300.1	679896	Bacteria	Actinobacteria	Actinobacteria	Corynebacteriales	Corynebacteriaceae	Corynebacterium	Corynebacterium pseudotuberculosis	Corynebacterium pseudotuberculosis 1002	679897
RefSoil_601	NC_017310.1	573059	Bacteria	Proteobacteria	Deltaproteobacteria	Desulfovibrionales	Desulfovibrionaceae	Desulfovibrio	Desulfovibrio vulgaris	Desulfovibrio vulgaris RCH1	573059
RefSoil_602	NC_017317.1	945711	Bacteria	Actinobacteria	Actinobacteria	Corynebacteriales	Corynebacteriaceae	Corynebacterium	Corynebacterium ulcerans	Corynebacterium ulcerans 809	945712
RefSoil_603	NC_017322.1	698936	Bacteria	Proteobacteria	Alphaproteobacteria	Rhizobiales	Rhizobiaceae	Sinorhizobium	Sinorhizobium meliloti	Sinorhizobium meliloti BL225C	698936
RefSoil_604	NC_017325.1	707241	Bacteria	Proteobacteria	Alphaproteobacteria	Rhizobiales	Rhizobiaceae	Sinorhizobium	Sinorhizobium meliloti	Sinorhizobium meliloti SM11	707241
RefSoil_605	NC_017384.1	759362	Bacteria	Proteobacteria	Alphaproteobacteria	Rhodobacterales	Rhodobacteraceae	Ketogulonicigenium	Ketogulonicigenium vulgare	Ketogulonicigenium vulgare WSH-001	759362
RefSoil_606	NC_017390.1	644651	Bacteria	Proteobacteria	Gammaproteobacteria	Enterobacteriales	Enterobacteriaceae	Erwinia	Erwinia pyrifoliae	Erwinia pyrifoliae DSM 12163	644652
RefSoil_607	NC_017445.1	215689	Bacteria	Proteobacteria	Gammaproteobacteria	Enterobacteriales	Enterobacteriaceae	Erwinia		Erwinia sp. Ejp617	215689
RefSoil_608	NC_017449.1	676032	Bacteria	Proteobacteria	Gammaproteobacteria	Thiotrichales	Francisellaceae	Francisella	Francisella tularensis	Francisella cf. tularensis subsp. novicid	676033
RefSoil_609	NC_017450.1	984129	Bacteria	Proteobacteria	Gammaproteobacteria	Thiotrichales	Francisellaceae	Francisella	Francisella tularensis	Francisella cf. novicida Fx1	984130
RefSoil_610	NC_017454.1	663917	Bacteria	Proteobacteria	Deltaproteobacteria	Desulfuromonadales	Geobacteraceae	Geobacter	Geobacter sulfurreducens	Geobacter sulfurreducens KN400	663918
RefSoil_611	NC_017529.1	563174	Bacteria	Firmicutes	Bacilli	Bacillales	Listeriaceae	Listeria	Listeria monocytogenes	Listeria monocytogenes L99	563174
RefSoil_612	NC_017530.1	931281	Bacteria	Proteobacteria	Gammaproteobacteria	Pseudomonadales	Pseudomonadaceae	Pseudomonas	Pseudomonas putida	Pseudomonas putida BIRD-1	931281
RefSoil_613	NC_017531.1	932677	Bacteria	Proteobacteria	Gammaproteobacteria	Enterobacteriales	Enterobacteriaceae	Pantoea	Pantoea ananatis	Pantoea ananatis AJ13355	932678
RefSoil_614	NC_017532.1	996285	Bacteria	Proteobacteria	Gammaproteobacteria	Pseudomonadales	Pseudomonadaceae	Pseudomonas	Pseudomonas stutzeri	Pseudomonas stutzeri DSM 4166	996285
RefSoil_615	NC_017537.1	1030009	Bacteria	Firmicutes	Bacilli	Bacillales	Listeriaceae	Listeria	Listeria monocytogenes	Listeria monocytogenes M7	1.03001e+06
RefSoil_616	NC_017542.1	1052684	Bacteria	Firmicutes	Bacilli	Bacillales	Paenibacillaceae	Paenibacillus	Paenibacillus polymyxa	Paenibacillus polymyxa M1	1.05268e+06
RefSoil_617	NC_017544.1	393133	Bacteria	Firmicutes	Bacilli	Bacillales	Listeriaceae	Listeria	Listeria monocytogenes	Listeria monocytogenes 10403S	393133
RefSoil_618	NC_017545.1	393130	Bacteria	Firmicutes	Bacilli	Bacillales	Listeriaceae	Listeria	Listeria monocytogenes	Listeria monocytogenes J0161	393130
RefSoil_619	NC_017546.1	393126	Bacteria	Firmicutes	Bacilli	Bacillales	Listeriaceae	Listeria	Listeria monocytogenes	Listeria monocytogenes FSL R2-561	393126
RefSoil_620	NC_017547.1	393127	Bacteria	Firmicutes	Bacilli	Bacillales	Listeriaceae	Listeria	Listeria monocytogenes	Listeria monocytogenes Finland 1998	393127
RefSoil_621	NC_017548.1	941193	Bacteria	Proteobacteria	Gammaproteobacteria	Pseudomonadales	Pseudomonadaceae	Pseudomonas	Pseudomonas aeruginosa	Pseudomonas aeruginosa M18	941193
RefSoil_622	NC_017549.1	1089456	Bacteria	Proteobacteria	Gammaproteobacteria	Pseudomonadales	Pseudomonadaceae	Pseudomonas	Pseudomonas aeruginosa	Pseudomonas aeruginosa NCGM2.S1	1.08946e+06
RefSoil_623	NC_017551.1,NC_017552.1	573825	Bacteria	Spirochaetes	Spirochaetia		Leptospiraceae	Leptospira	Leptospira interrogans	Leptospira interrogans serovar Lai str. IPAV	573825.15,573825.14
RefSoil_624	NC_017559.1	859655	Bacteria	Proteobacteria	Betaproteobacteria	Burkholderiales	Burkholderiaceae	Ralstonia	Ralstonia solanacearum	Ralstonia solanacearum CMR15	859656
RefSoil_625	NC_017574.1	1031711	Bacteria	Proteobacteria	Betaproteobacteria	Burkholderiales	Burkholderiaceae	Ralstonia	Ralstonia solanacearum	Ralstonia solanacearum Po82	1.03171e+06
RefSoil_626	NC_017644.1	1033813	Bacteria	Proteobacteria	Gammaproteobacteria	Enterobacteriales	Enterobacteriaceae	Escherichia	Escherichia coli	Escherichia coli NA114	1.03381e+06
RefSoil_627	NC_017651.1	885276	Bacteria	Proteobacteria	Gammaproteobacteria	Enterobacteriales	Enterobacteriaceae	Escherichia	Escherichia coli	Escherichia coli str. 'clone D i2'	885277
RefSoil_628	NC_017664.1	566546	Bacteria	Proteobacteria	Gammaproteobacteria	Enterobacteriales	Enterobacteriaceae	Escherichia	Escherichia coli	Escherichia coli W	566546
RefSoil_629	NC_017668.1	866895	Bacteria	Firmicutes	Bacilli	Bacillales	Bacillaceae	Halobacillus	Halobacillus halophilus	Halobacillus halophilus DSM 2266	866896
RefSoil_630	NC_017671.1	1163399	Bacteria	Proteobacteria	Gammaproteobacteria	Xanthomonadales	Xanthomonadaceae	Stenotrophomonas	Stenotrophomonas maltophilia	Stenotrophomonas maltophilia D457	1.1634e+06
RefSoil_631	NC_017672.3	997761	Bacteria	Firmicutes	Bacilli	Bacillales	Paenibacillaceae	Paenibacillus	Paenibacillus mucilaginosus	Paenibacillus mucilaginosus K02	997762
RefSoil_632	NC_017729.1	768494	Bacteria	Firmicutes	Bacilli	Bacillales	Bacillaceae	Bacillus	Bacillus anthracis	Bacillus anthracis str. H9401	768494
RefSoil_633	NC_017743.1	1127744	Bacteria	Firmicutes	Bacilli	Bacillales	Bacillaceae	Bacillus		Bacillus sp. JS	1.12774e+06
RefSoil_634	NC_017765.1	1133850	Bacteria	Actinobacteria	Actinobacteria	Streptomycetales	Streptomycetaceae	Streptomyces	Streptomyces hygroscopicus	Streptomyces hygroscopicus subsp. jinggangensi	1.13385e+06
RefSoil_635	NC_017770.1	929556	Bacteria	Bacteroidetes	Sphingobacteriia	Sphingobacteriales	Sphingobacteriaceae	Solitalea	Solitalea canadensis	Solitalea canadensis DSM 3403	929557
RefSoil_636	NC_017790.1	745776	Bacteria	Deinococcus-Thermus	Deinococci	Deinococcales	Deinococcaceae	Deinococcus	Deinococcus gobiensis	Deinococcus gobiensis I-0	745777
RefSoil_637	NC_017803.1	134676	Bacteria	Actinobacteria	Actinobacteria	Micromonosporales	Micromonosporaceae	Actinoplanes		Actinoplanes sp. SE50/110	134676
RefSoil_638	NC_017845.1	1166016	Bacteria	Proteobacteria	Gammaproteobacteria	Enterobacteriales	Enterobacteriaceae	Pectobacterium		Pectobacterium sp. SCC3193	1.16602e+06
RefSoil_639	NC_017911.1	1037911	Bacteria	Proteobacteria	Gammaproteobacteria	Pseudomonadales	Pseudomonadaceae	Pseudomonas	Pseudomonas fluorescens	Pseudomonas fluorescens A506	1.03791e+06
RefSoil_640	NC_017912.1	1126211	Bacteria	Firmicutes	Bacilli	Bacillales	Bacillaceae	Bacillus	Bacillus amyloliquefaciens	Bacillus amyloliquefaciens Y2	1.12621e+06
RefSoil_641	NC_017920.1,NC_017921.1,NC_017922.1	416344	Bacteria	Proteobacteria	Betaproteobacteria	Burkholderiales	Burkholderiaceae	Burkholderia		Burkholderia sp. KJ006	416344.17,416344.16,416344.18
RefSoil_642	NC_017955.1	477641	Bacteria	Actinobacteria	Actinobacteria	Geodermatophilales	Geodermatophilaceae	Modestobacter		Modestobacter marinus	477641
RefSoil_643	NC_017964.1	1036672	Bacteria	Proteobacteria	Betaproteobacteria	Burkholderiales	Alcaligenaceae	Advenella	Advenella kashmirensis	Advenella kashmirensis WT001	1.03667e+06
RefSoil_644	NC_017986.1	231023	Bacteria	Proteobacteria	Gammaproteobacteria	Pseudomonadales	Pseudomonadaceae	Pseudomonas	Pseudomonas putida	Pseudomonas putida ND6	231023
RefSoil_645	NC_018000.1	1185652	Bacteria	Proteobacteria	Alphaproteobacteria	Rhizobiales	Rhizobiaceae	Sinorhizobium	Sinorhizobium fredii	Sinorhizobium fredii USDA 257	1.18565e+06
RefSoil_646	NC_018002.1	760154	Bacteria	Proteobacteria	Epsilonproteobacteria	Campylobacterales	Campylobacteraceae	Sulfurospirillum	Sulfurospirillum barnesii	Sulfurospirillum barnesii SES-3	760154
RefSoil_647	NC_018014.1	926566	Bacteria	Acidobacteria	Acidobacteriia	Acidobacteriales	Acidobacteriaceae	Terriglobus	Terriglobus roseus	Terriglobus roseus DSM 18391	926567
RefSoil_648	NC_018017.1	756499	Bacteria	Firmicutes	Clostridia	Clostridiales	Peptococcaceae	Desulfitobacterium	Desulfitobacterium dehalogenans	Desulfitobacterium dehalogenans ATCC 51507	756499
RefSoil_649	NC_018027.1	710421	Bacteria	Actinobacteria	Actinobacteria	Corynebacteriales	Mycobacteriaceae	Mycobacterium	Mycobacterium chubuense	Mycobacterium chubuense NBB4	710421
RefSoil_650	NC_018028.1	1196835	Bacteria	Proteobacteria	Gammaproteobacteria	Pseudomonadales	Pseudomonadaceae	Pseudomonas	Pseudomonas stutzeri	Pseudomonas stutzeri CCUG 29243	1.19684e+06
RefSoil_651	NC_018065.1	1002809	Bacteria	Firmicutes	Bacilli	Bacillales	Planococcaceae	Solibacillus	Solibacillus silvestris	Solibacillus silvestris StLB046	1.00281e+06
RefSoil_652	NC_018068.1	646529	Bacteria	Firmicutes	Clostridia	Clostridiales	Peptococcaceae	Desulfosporosinus	Desulfosporosinus acidiphilus	Desulfosporosinus acidiphilus SJ4	646529
RefSoil_653	NC_018079.1	1104326	Bacteria	Proteobacteria	Gammaproteobacteria	Enterobacteriales	Enterobacteriaceae	Enterobacter	Enterobacter cloacae	Enterobacter cloacae subsp. dissolvens SDM	1.10433e+06
RefSoil_654	NC_018080.1	1093787	Bacteria	Proteobacteria	Gammaproteobacteria	Pseudomonadales	Pseudomonadaceae	Pseudomonas	Pseudomonas aeruginosa	Pseudomonas aeruginosa DK2	1.09379e+06
RefSoil_655	NC_018139.1	91891	Bacteria	Proteobacteria	Gammaproteobacteria	Legionellales	Legionellaceae	Legionella	Legionella pneumophila	Legionella pneumophila subsp. pneumophila	91891.4
RefSoil_656	NC_018140.1	91891	Bacteria	Proteobacteria	Gammaproteobacteria	Legionellales	Legionellaceae	Legionella	Legionella pneumophila	Legionella pneumophila subsp. pneumophila	91891.4
RefSoil_657	NC_018143.2	83332	Bacteria	Actinobacteria	Actinobacteria	Corynebacteriales	Mycobacteriaceae	Mycobacterium	Mycobacterium tuberculosis	Mycobacterium tuberculosis H37Rv	83332.3
RefSoil_658	NC_018150.2	1198627	Bacteria	Actinobacteria	Actinobacteria	Corynebacteriales	Mycobacteriaceae	Mycobacterium	Mycobacterium abscessus	Mycobacterium abscessus subsp. bolletii str. G	1.19863e+06
RefSoil_659	NC_018177.1	1123519	Bacteria	Proteobacteria	Gammaproteobacteria	Pseudomonadales	Pseudomonadaceae	Pseudomonas	Pseudomonas stutzeri	Pseudomonas stutzeri DSM 10701	1.12352e+06
RefSoil_660	NC_018266.1	713604	Bacteria	Actinobacteria	Actinobacteria	Pseudonocardiales	Pseudonocardiaceae	Amycolatopsis	Amycolatopsis mediterranei	Amycolatopsis mediterranei S699	713604
RefSoil_661	NC_018289.1	246196	Bacteria	Actinobacteria	Actinobacteria	Corynebacteriales	Mycobacteriaceae	Mycobacterium	Mycobacterium smegmatis	Mycobacterium smegmatis str. MC2 155	246197
RefSoil_662	NC_018485.1	187303	Bacteria	Proteobacteria	Alphaproteobacteria	Rhizobiales	Methylocystaceae	Methylocystis		Methylocystis sp. SC2	187303
RefSoil_663	NC_018491.1	1217984	Bacteria	Firmicutes	Bacilli	Bacillales	Bacillaceae	Bacillus	Bacillus cereus	Bacillus cereus FRI-35	1.21798e+06
RefSoil_664	NC_018500.1	1218175	Bacteria	Firmicutes	Bacilli	Bacillales	Bacillaceae	Bacillus	Bacillus thuringiensis	Bacillus thuringiensis HD-771	1.21818e+06
RefSoil_665	NC_018508.1	1217737	Bacteria	Firmicutes	Bacilli	Bacillales	Bacillaceae	Bacillus	Bacillus thuringiensis	Bacillus thuringiensis HD-789	1.21774e+06
RefSoil_666	NC_018513.1,NC_018514.1	1009846	Bacteria	Proteobacteria	Betaproteobacteria	Burkholderiales	Burkholderiaceae	Burkholderia	Burkholderia cepacia	Burkholderia cepacia GG4	1009846.16,1009846.15
RefSoil_667	NC_018515.1	768704	Bacteria	Firmicutes	Clostridia	Clostridiales	Peptococcaceae	Desulfosporosinus	Desulfosporosinus meridiei	Desulfosporosinus meridiei DSM 13257	768705
RefSoil_668	NC_018525.1	1218933	Bacteria	Proteobacteria	Gammaproteobacteria	Enterobacteriales	Enterobacteriaceae	Pectobacterium	Pectobacterium carotovorum	Pectobacterium carotovorum subsp. carotovoru	1.21893e+06
RefSoil_669	NC_018527.1,NC_018529.1	1229785	Bacteria	Proteobacteria	Betaproteobacteria	Burkholderiales	Burkholderiaceae	Burkholderia	Burkholderia pseudomallei	Burkholderia pseudomallei BPC006	1229785.1,1229785.9
RefSoil_670	NC_018581.1	337191	Bacteria	Actinobacteria	Actinobacteria	Corynebacteriales	Gordoniaceae	Gordonia		Gordonia sp. KTR9	337192
RefSoil_671	NC_018584.1	882095	Bacteria	Firmicutes	Bacilli	Bacillales	Listeriaceae	Listeria	Listeria monocytogenes	Listeria monocytogenes ATCC 19117	882096
RefSoil_672	NC_018585.1	879088	Bacteria	Firmicutes	Bacilli	Bacillales	Listeriaceae	Listeria	Listeria monocytogenes	Listeria monocytogenes SLCC2378	879089
RefSoil_673	NC_018586.1	879089	Bacteria	Firmicutes	Bacilli	Bacillales	Listeriaceae	Listeria	Listeria monocytogenes	Listeria monocytogenes SLCC2540	879089
RefSoil_674	NC_018587.1	932919	Bacteria	Firmicutes	Bacilli	Bacillales	Listeriaceae	Listeria	Listeria monocytogenes	Listeria monocytogenes SLCC2755	932920
RefSoil_675	NC_018588.1	932920	Bacteria	Firmicutes	Bacilli	Bacillales	Listeriaceae	Listeria	Listeria monocytogenes	Listeria monocytogenes SLCC2372	932921
RefSoil_676	NC_018589.1	882020	Bacteria	Firmicutes	Bacilli	Bacillales	Listeriaceae	Listeria	Listeria monocytogenes	Listeria monocytogenes SLCC2479	882021
RefSoil_677	NC_018591.1	863767	Bacteria	Firmicutes	Bacilli	Bacillales	Listeriaceae	Listeria	Listeria monocytogenes	Listeria monocytogenes serotype 7 str	863768
RefSoil_678	NC_018593.1	879090	Bacteria	Firmicutes	Bacilli	Bacillales	Listeriaceae	Listeria	Listeria monocytogenes	Listeria monocytogenes SLCC7179	879090
RefSoil_679	NC_018609.1	1228997	Bacteria	Bacteroidetes	Flavobacteriia	Flavobacteriales	Flavobacteriaceae	Riemerella	Riemerella anatipestifer	Riemerella anatipestifer RA-CH-1	1.229e+06
RefSoil_680	NC_018624.1	1218358	Bacteria	Chlamydiae	Chlamydiia	Chlamydiales	Chlamydiaceae	Chlamydia	Chlamydia psittaci	Chlamydia psittaci WC	1.21836e+06
RefSoil_681	NC_018642.1	882094	Bacteria	Firmicutes	Bacilli	Bacillales	Listeriaceae	Listeria	Listeria monocytogenes	Listeria monocytogenes L312	882095
RefSoil_682	NC_018649.1	1048260	Bacteria	Nitrospirae	Nitrospira	Nitrospirales	Nitrospiraceae	Leptospirillum	Leptospirillum ferriphilum	Leptospirillum ferriphilum ML-04	1.04826e+06
RefSoil_683	NC_018664.1	1128398	Bacteria	Firmicutes	Clostridia	Clostridiales		Gottschalkia	Gottschalkia acidurici	[Clostridium] acidurici 9a	1.1284e+06
RefSoil_685	NC_018681.1	1133849	Bacteria	Actinobacteria	Actinobacteria	Corynebacteriales	Nocardiaceae	Nocardia	Nocardia brasiliensis	Nocardia brasiliensis ATCC 700358	1.13385e+06
RefSoil_686	NC_018693.1	1195464	Bacteria	Firmicutes	Bacilli	Bacillales	Bacillaceae	Bacillus	Bacillus thuringiensis	Bacillus thuringiensis MC28	1.19546e+06
RefSoil_684	NC_018695.1,NC_018672.1	1229205	Bacteria	Proteobacteria	Betaproteobacteria	Burkholderiales	Burkholderiaceae	Burkholderia	Burkholderia phenoliruptrix	Burkholderia phenoliruptrix BR3459a	1229205.14,1229205.13
RefSoil_687	NC_018700.1	1230587	Bacteria	Proteobacteria	Alphaproteobacteria	Rhizobiales	Rhizobiaceae	Sinorhizobium	Sinorhizobium meliloti	Sinorhizobium meliloti Rm41	1.23059e+06
RefSoil_688	NC_018704.1	698758	Bacteria	Firmicutes	Bacilli	Bacillales	Bacillaceae	Amphibacillus	Amphibacillus xylanus	Amphibacillus xylanus NBRC 15112	698759
RefSoil_689	NC_018708.1	358220	Bacteria	Proteobacteria	Betaproteobacteria	Burkholderiales	Comamonadaceae	Acidovorax		Acidovorax sp. KKS102	358220
RefSoil_690	NC_018709.3	1201032	Bacteria	Proteobacteria	Epsilonproteobacteria	Campylobacterales	Campylobacteraceae	Campylobacter	Campylobacter jejuni	Campylobacter jejuni subsp. jejuni PT14	1.20103e+06
RefSoil_691	NC_018750.1	953739	Bacteria	Actinobacteria	Actinobacteria	Streptomycetales	Streptomycetaceae	Streptomyces	Streptomyces venezuelae	Streptomyces venezuelae ATCC 10712	953739
RefSoil_692	NC_018866.1	1147129	Bacteria	Firmicutes	Clostridia	Clostridiales	Peptococcaceae	Dehalobacter		Dehalobacter sp. DCA	1.14713e+06
RefSoil_693	NC_018867.1	1131462	Bacteria	Firmicutes	Clostridia	Clostridiales	Peptococcaceae	Dehalobacter		Dehalobacter sp. CF	1.13146e+06
RefSoil_694	NC_018876.1	1094980	Archaea	Euryarchaeota	Methanomicrobia	Methanosarcinales	Methanosarcinaceae	Methanolobus	Methanolobus psychrophilus	Methanolobus psychrophilus R15	1.09498e+06
RefSoil_695	NC_018877.1	527021	Bacteria	Firmicutes	Bacilli	Bacillales	Bacillaceae	Bacillus	Bacillus thuringiensis	Bacillus thuringiensis Bt407	527021
RefSoil_696	NC_019382.1	568707	Bacteria	Proteobacteria	Betaproteobacteria	Burkholderiales	Alcaligenaceae	Bordetella	Bordetella bronchiseptica	Bordetella bronchiseptica 253	568708
RefSoil_697	NC_019567.1	1069642	Bacteria	Proteobacteria	Deltaproteobacteria	Bdellovibrionales	Bdellovibrionaceae	Bdellovibrio	Bdellovibrio bacteriovorus	Bdellovibrio bacteriovorus str. Tiberius	1.06964e+06
RefSoil_698	NC_019670.1	1207075	Bacteria	Proteobacteria	Gammaproteobacteria	Pseudomonadales	Pseudomonadaceae	Pseudomonas		Pseudomonas sp. UW4	1.20708e+06
RefSoil_699	NC_019673.1	1179773	Bacteria	Actinobacteria	Actinobacteria	Pseudonocardiales	Pseudonocardiaceae	Saccharothrix	Saccharothrix espanaensis	Saccharothrix espanaensis DSM 44229	1.17977e+06
RefSoil_700	NC_019676.1	317936	Bacteria	Cyanobacteria		Nostocales	Nostocaceae	Nostoc		Nostoc sp. PCC 7107	317936
RefSoil_701	NC_019678.1	373994	Bacteria	Cyanobacteria		Nostocales	Rivulariaceae	Rivularia		Rivularia sp. PCC 7116	373994
RefSoil_702	NC_019680.1	195253	Bacteria	Cyanobacteria		Chroococcales		Synechococcus		Synechococcus sp. PCC 6312	195254
RefSoil_703	NC_019683.1	111781	Bacteria	Cyanobacteria		Oscillatoriales		Leptolyngbya		Leptolyngbya sp. PCC 7376	111781
RefSoil_704	NC_019689.1	118163	Bacteria	Cyanobacteria		Pleurocapsales		Pleurocapsa	Pleurocapsa minor	Pleurocapsa sp. PCC 7327	118164
RefSoil_705	NC_019693.1	56110	Bacteria	Cyanobacteria		Oscillatoriales		Oscillatoria	Oscillatoria acuminata	Oscillatoria acuminata PCC 6304	56110.7
RefSoil_706	NC_019695.1	251229	Bacteria	Cyanobacteria		Pleurocapsales		Chroococcidiopsis	Chroococcidiopsis thermalis	Chroococcidiopsis thermalis PCC 7203	251230
RefSoil_707	NC_019701.1	82654	Bacteria	Cyanobacteria		Oscillatoriales		Pseudanabaena		Pseudanabaena sp. PCC 7367	82654.7
RefSoil_708	NC_019702.1	1173263	Bacteria	Cyanobacteria		Chroococcales		Synechococcus		Synechococcus sp. PCC 7502	1.17326e+06
RefSoil_709	NC_019703.1	1173025	Bacteria	Cyanobacteria		Oscillatoriales		Geitlerinema		Geitlerinema sp. PCC 7407	1.17303e+06
RefSoil_710	NC_019729.1	179408	Bacteria	Cyanobacteria		Oscillatoriales		Oscillatoria	Oscillatoria nigro-viridis	Oscillatoria nigro-viridis PCC 7112	179409
RefSoil_711	NC_019738.1	1173027	Bacteria	Cyanobacteria		Oscillatoriales		Microcoleus		Microcoleus sp. PCC 7113	1.17303e+06
RefSoil_712	NC_019745.1	1173026	Bacteria	Cyanobacteria		Chroococcales		Gloeocapsa		Gloeocapsa sp. PCC 7428	1.17303e+06
RefSoil_713	NC_019748.1	111780	Bacteria	Cyanobacteria		Pleurocapsales		Stanieria	Stanieria cyanosphaera	Stanieria cyanosphaera PCC 7437	111781
RefSoil_714	NC_019757.1	56107	Bacteria	Cyanobacteria		Nostocales	Nostocaceae	Cylindrospermum	Cylindrospermum stagnale	Cylindrospermum stagnale PCC 7417	56107.1
RefSoil_715	NC_019776.1	755178	Bacteria	Cyanobacteria		Chroococcales		Cyanobacterium	Cyanobacterium aponinum	Cyanobacterium aponinum PCC 10605	755179
RefSoil_716	NC_019780.1	13035	Bacteria	Cyanobacteria		Chroococcales		Dactylococcopsis	Dactylococcopsis salina	Dactylococcopsis salina PCC 8305	13035.7
RefSoil_717	NC_019793.1	937777	Bacteria	Deinococcus-Thermus	Deinococci	Deinococcales	Deinococcaceae	Deinococcus	Deinococcus peraridilitoris	Deinococcus peraridilitoris DSM 19664	937778
RefSoil_718	NC_019842.1	1225788	Bacteria	Firmicutes	Bacilli	Bacillales	Bacillaceae	Bacillus	Bacillus methylotrophicus	Bacillus methylotrophicus AS43.3	1.22579e+06
RefSoil_719	NC_019845.2	1235461	Bacteria	Proteobacteria	Alphaproteobacteria	Rhizobiales	Rhizobiaceae	Sinorhizobium	Sinorhizobium meliloti	Sinorhizobium meliloti GR4	1.23546e+06
RefSoil_720	NC_019892.1	886293	Bacteria	Planctomycetes	Planctomycetia	Planctomycetales	Isosphaeraceae	Singulisphaera	Singulisphaera acidiphila	Singulisphaera acidiphila DSM 18658	886293
RefSoil_721	NC_019897.1	717605	Bacteria	Firmicutes	Bacilli	Bacillales	Paenibacillaceae	Thermobacillus	Thermobacillus composti	Thermobacillus composti KWC4	717606
RefSoil_722	NC_019903.1	871963	Bacteria	Firmicutes	Clostridia	Clostridiales	Peptococcaceae	Desulfitobacterium	Desulfitobacterium dichloroeliminans	Desulfitobacterium dichloroeliminans LM	871963
RefSoil_723	NC_019936.1	644801	Bacteria	Proteobacteria	Gammaproteobacteria	Pseudomonadales	Pseudomonadaceae	Pseudomonas	Pseudomonas stutzeri	Pseudomonas stutzeri RCH2	644802
RefSoil_724	NC_019973.1	754035	Bacteria	Proteobacteria	Alphaproteobacteria	Rhizobiales	Phyllobacteriaceae	Mesorhizobium	Mesorhizobium australicum	Mesorhizobium australicum WSM2073	754036
RefSoil_725	NC_020059.1	698761	Bacteria	Proteobacteria	Alphaproteobacteria	Rhizobiales	Rhizobiaceae	Rhizobium	Rhizobium tropici	Rhizobium tropici CIAT 899	698761
RefSoil_726	NC_020089.1	1138877	Bacteria	Actinobacteria	Actinobacteria	Corynebacteriales	Mycobacteriaceae	Mycobacterium	Mycobacterium tuberculosis	Mycobacterium tuberculosis 7199-99	1.13888e+06
RefSoil_727	NC_020126.1	1278073	Bacteria	Proteobacteria	Deltaproteobacteria	Myxococcales	Myxococcaceae	Myxococcus	Myxococcus stipitatus	Myxococcus stipitatus DSM 14675	1.27807e+06
RefSoil_728	NC_020164.1	1194526	Bacteria	Firmicutes	Bacilli	Bacillales	Staphylococcaceae	Staphylococcus	Staphylococcus warneri	Staphylococcus warneri SG1	1.19453e+06
RefSoil_729	NC_020207.1	1104325	Bacteria	Firmicutes	Bacilli	Lactobacillales	Enterococcaceae	Enterococcus	Enterococcus faecium	Enterococcus faecium NRRL B-2354	1.10433e+06
RefSoil_730	NC_020209.1	1282356	Bacteria	Proteobacteria	Gammaproteobacteria	Pseudomonadales	Pseudomonadaceae	Pseudomonas	Pseudomonas poae	Pseudomonas poae RE*1-1-14	1.28236e+06
RefSoil_731	NC_020210.1	1233873	Bacteria	Firmicutes	Bacilli	Bacillales	Bacillaceae	Geobacillus		Geobacillus sp. GHH01	1.23387e+06
RefSoil_732	NC_020211.1	435998	Bacteria	Proteobacteria	Gammaproteobacteria	Enterobacteriales	Enterobacteriaceae	Serratia	Serratia marcescens	Serratia marcescens WW4	435998
RefSoil_733	NC_020238.1	1279365	Bacteria	Firmicutes	Bacilli	Bacillales	Bacillaceae	Bacillus	Bacillus thuringiensis	Bacillus thuringiensis serovar kurstaki str	1.27937e+06
RefSoil_734	NC_020244.1	1233100	Bacteria	Firmicutes	Bacilli	Bacillales	Bacillaceae	Bacillus	Bacillus subtilis	Bacillus subtilis XF-1	1.2331e+06
RefSoil_735	NC_020272.1	1091041	Bacteria	Firmicutes	Bacilli	Bacillales	Bacillaceae	Bacillus	Bacillus amyloliquefaciens	Bacillus amyloliquefaciens IT-45	1.09104e+06
RefSoil_736	NC_020291.1	931276	Bacteria	Firmicutes	Clostridia	Clostridiales	Clostridiaceae	Clostridium	Clostridium saccharoperbutylacetonicum	Clostridium saccharoperbutylacetonicu	931276
RefSoil_737	NC_020302.1	1121362	Bacteria	Actinobacteria	Actinobacteria	Corynebacteriales	Corynebacteriaceae	Corynebacterium	Corynebacterium halotolerans	Corynebacterium halotolerans YIM 70093	1.12136e+06
RefSoil_738	NC_020376.1	1286404	Bacteria	Firmicutes	Bacilli	Bacillales	Bacillaceae	Bacillus	Bacillus thuringiensis	Bacillus thuringiensis serovar thuringiensi	1.2864e+06
RefSoil_739	NC_020386.1	1193807	Bacteria	Chloroflexi	Dehalococcoidia	Dehalococcoidales	Dehalococcoidaceae	Dehalococcoides	Dehalococcoides mccartyi	Dehalococcoides mccartyi DCMB5	1.19381e+06
RefSoil_740	NC_020387.1	1193806	Bacteria	Chloroflexi	Dehalococcoidia	Dehalococcoidales	Dehalococcoidaceae	Dehalococcoides	Dehalococcoides mccartyi	Dehalococcoides mccartyi BTF08	1.19381e+06
RefSoil_741	NC_020417.1	543913	Bacteria	Proteobacteria	Betaproteobacteria					beta proteobacterium CB	543914
RefSoil_742	NC_020418.1	1124991	Bacteria	Proteobacteria	Gammaproteobacteria	Enterobacteriales	Enterobacteriaceae	Morganella	Morganella morganii	Morganella morganii subsp. morganii KT	1.12499e+06
RefSoil_743	NC_020453.1	1245469	Bacteria	Proteobacteria	Alphaproteobacteria	Rhizobiales	Bradyrhizobiaceae	Bradyrhizobium	Bradyrhizobium oligotrophicum	Bradyrhizobium oligotrophicum S58	1.24547e+06
RefSoil_744	NC_020504.1	1214101	Bacteria	Actinobacteria	Actinobacteria	Streptomycetales	Streptomycetaceae	Streptomyces	Streptomyces davawensis	Streptomyces davawensis JCM 4913	1.2141e+06
RefSoil_745	NC_020506.1	1121353	Bacteria	Actinobacteria	Actinobacteria	Corynebacteriales	Corynebacteriaceae	Corynebacterium	Corynebacterium callunae	Corynebacterium callunae DSM 20147	1.12135e+06
RefSoil_746	NC_020507.1	1147161	Bacteria	Firmicutes	Bacilli	Bacillales	Bacillaceae	Bacillus	Bacillus subtilis	Bacillus subtilis subsp. subtilis 6051-HGW	1.14716e+06
RefSoil_747	NC_020516.1	748247	Bacteria	Proteobacteria	Betaproteobacteria	Rhodocyclales	Rhodocyclaceae	Azoarcus		Azoarcus sp. KH32C	748247
RefSoil_748	NC_020519.1	1204414	Bacteria	Actinobacteria	Actinobacteria	Corynebacteriales	Corynebacteriaceae	Corynebacterium	Corynebacterium glutamicum	Corynebacterium glutamicum K051	1.20441e+06
RefSoil_749	NC_020520.1	1313172	Bacteria	Actinobacteria	Acidimicrobiia	Acidimicrobiales	Acidimicrobiaceae	Ilumatobacter	Ilumatobacter coccineus	Ilumatobacter coccineus YM16-304	1.31317e+06
RefSoil_750	NC_020528.1	1286640	Bacteria	Proteobacteria	Alphaproteobacteria	Rhizobiales	Rhizobiaceae	Sinorhizobium	Sinorhizobium meliloti	Sinorhizobium meliloti 2011	1.28664e+06
RefSoil_751	NC_020541.1	666685	Bacteria	Proteobacteria	Gammaproteobacteria	Xanthomonadales	Rhodanobacteraceae	Rhodanobacter		Rhodanobacter denitrificans	666685
RefSoil_752	NC_020561.1	745310	Bacteria	Proteobacteria	Alphaproteobacteria	Sphingomonadales	Sphingomonadaceae	Sphingomonas		Sphingomonas sp. MM-1	745310
RefSoil_753	NC_020799.1	1262456	Bacteria	Proteobacteria	Betaproteobacteria	Burkholderiales	Burkholderiaceae	Ralstonia	Ralstonia solanacearum	Ralstonia solanacearum FQY_4	1.26246e+06
RefSoil_754	NC_020812.1	349215	Bacteria	Proteobacteria	Alphaproteobacteria			Micavibrio	Micavibrio aeruginosavorus	Micavibrio aeruginosavorus EPB	349215
RefSoil_755	NC_020813.1	1184267	Bacteria	Proteobacteria	Deltaproteobacteria	Bdellovibrionales	Bdellovibrionaceae	Bdellovibrio	Bdellovibrio exovorus	Bdellovibrio exovorus JSS	1.18427e+06
RefSoil_756	NC_020829.1	1294143	Bacteria	Proteobacteria	Gammaproteobacteria	Pseudomonadales	Pseudomonadaceae	Pseudomonas	Pseudomonas denitrificans	Pseudomonas denitrificans ATCC 13867	1.29414e+06
RefSoil_757	NC_020832.1	1302650	Bacteria	Firmicutes	Bacilli	Bacillales	Bacillaceae	Bacillus	Bacillus subtilis	Bacillus subtilis subsp. subtilis str. BAB-1	1.30265e+06
RefSoil_758	NC_020887.2	1121335	Bacteria	Firmicutes	Clostridia	Clostridiales	Ruminococcaceae	Ruminiclostridium	[Clostridium] stercorarium	[Clostridium] stercorarium subsp. stercorariu	1.12134e+06
RefSoil_759	NC_020895.1	1203460	Bacteria	Actinobacteria	Actinobacteria	Streptomycetales	Streptomycetaceae	Streptomyces	Streptomyces hygroscopicus	Streptomyces hygroscopicus subsp. jinggangensi	1.20346e+06
RefSoil_760	NC_020912.1	1280938	Bacteria	Proteobacteria	Gammaproteobacteria	Pseudomonadales	Pseudomonadaceae	Pseudomonas	Pseudomonas aeruginosa	Pseudomonas aeruginosa B136-33	1.28094e+06
RefSoil_761	NC_020990.1	457425	Bacteria	Actinobacteria	Actinobacteria	Streptomycetales	Streptomycetaceae	Streptomyces	Streptomyces albus	Streptomyces albus J1074	457425
RefSoil_762	NC_021055.1	1265601	Bacteria	Actinobacteria	Actinobacteria	Streptomycetales	Streptomycetaceae	Streptomyces		Streptomyces sp. PAMC26508	1.2656e+06
RefSoil_763	NC_021058.1	1241935	Archaea	Crenarchaeota	Thermoprotei	Sulfolobales	Sulfolobaceae	Sulfolobus	Sulfolobus islandicus	Sulfolobus islandicus LAL14/1	1.24194e+06
RefSoil_764	NC_021066.1	1286170	Bacteria	Proteobacteria	Gammaproteobacteria	Enterobacteriales	Enterobacteriaceae	Raoultella	Raoultella ornithinolytica	Raoultella ornithinolytica B6	1.28617e+06
RefSoil_765	NC_021149.1	1283330	Bacteria	Proteobacteria	Gammaproteobacteria	Pseudomonadales	Pseudomonadaceae	Azotobacter	Azotobacter vinelandii	Azotobacter vinelandii CA	1.28333e+06
RefSoil_766	NC_021150.1	1283331	Bacteria	Proteobacteria	Gammaproteobacteria	Pseudomonadales	Pseudomonadaceae	Azotobacter	Azotobacter vinelandii	Azotobacter vinelandii CA6	1.28333e+06
RefSoil_767	NC_021171.1	666686	Bacteria	Firmicutes	Bacilli	Bacillales	Bacillaceae	Bacillus		Bacillus sp. 1NLA3E	666687
RefSoil_768	NC_021172.1	670307	Bacteria	Proteobacteria	Alphaproteobacteria	Rhizobiales	Hyphomicrobiaceae	Hyphomicrobium	Hyphomicrobium denitrificans	Hyphomicrobium denitrificans 1NES1	670308
RefSoil_769	NC_021173.1,NC_021174.1	1249661	Bacteria	Proteobacteria	Betaproteobacteria	Burkholderiales	Burkholderiaceae	Burkholderia	Burkholderia thailandensis	Burkholderia thailandensis MSMB121	1249661.1,1249661.9
RefSoil_770	NC_021176.1	527001	Bacteria	Proteobacteria	Gammaproteobacteria	Enterobacteriales	Enterobacteriaceae	Salmonella	Salmonella enterica	Salmonella enterica subsp. enterica serova	527002
RefSoil_771	NC_021177.1	1303692	Bacteria	Actinobacteria	Actinobacteria	Streptomycetales	Streptomycetaceae	Streptomyces	Streptomyces fulvissimus	Streptomyces fulvissimus DSM 40593	1.30369e+06
RefSoil_772	NC_021182.1	86416	Bacteria	Firmicutes	Clostridia	Clostridiales	Clostridiaceae	Clostridium	Clostridium pasteurianum	Clostridium pasteurianum BC1	86416.8
RefSoil_773	NC_021184.1	767817	Bacteria	Firmicutes	Clostridia	Clostridiales	Peptococcaceae	Desulfotomaculum	Desulfotomaculum gibsoniae	Desulfotomaculum gibsoniae DSM 7213	767818
RefSoil_774	NC_021191.1	649831	Bacteria	Actinobacteria	Actinobacteria	Micromonosporales	Micromonosporaceae	Actinoplanes		Actinoplanes sp. N902-109	649832
RefSoil_775	NC_021200.1	1199187	Bacteria	Actinobacteria	Actinobacteria	Corynebacteriales	Mycobacteriaceae	Mycobacterium	Mycobacterium avium	Mycobacterium avium subsp. paratuberculosi	1.19919e+06
RefSoil_776	NC_021237.1	1124983	Bacteria	Proteobacteria	Gammaproteobacteria	Pseudomonadales	Pseudomonadaceae	Pseudomonas	Pseudomonas protegens	Pseudomonas protegens CHA0	1.12498e+06
RefSoil_777	NC_021362.1	766760	Bacteria	Firmicutes	Bacilli	Bacillales	Bacillaceae	Bacillus	Bacillus paralicheniformis	Bacillus paralicheniformis ATCC 9945a	766760
RefSoil_778	NC_021487.1	1303518	Bacteria	Armatimonadetes	Chthonomonadetes	Chthonomonadales	Chthonomonadaceae	Chthonomonas	Chthonomonas calidirosea	Chthonomonas calidirosea T49	1.30352e+06
RefSoil_779	NC_021491.1	1331671	Bacteria	Proteobacteria	Gammaproteobacteria	Pseudomonadales	Pseudomonadaceae	Pseudomonas	Pseudomonas putida	Pseudomonas putida H8234	1.33167e+06
RefSoil_780	NC_021500.1	1166130	Bacteria	Proteobacteria	Gammaproteobacteria	Enterobacteriales	Enterobacteriaceae	Enterobacter		Enterobacter sp. R4-368	1.16613e+06
RefSoil_781	NC_021577.1	1340851	Bacteria	Proteobacteria	Gammaproteobacteria	Pseudomonadales	Pseudomonadaceae	Pseudomonas	Pseudomonas aeruginosa	Pseudomonas aeruginosa RP73	1.34085e+06
RefSoil_782	NC_021591.1	682634	Bacteria	Proteobacteria	Gammaproteobacteria	Enterobacteriales	Enterobacteriaceae	Serratia	Serratia plymuthica	Serratia plymuthica 4Rx13	682635
RefSoil_783	NC_021592.1	333146	Archaea	Euryarchaeota	Thermoplasmata	Thermoplasmatales	Ferroplasmaceae	Ferroplasma	Ferroplasma acidarmanus	Ferroplasma acidarmanus fer1	333146
RefSoil_784	NC_021658.1	1254432	Bacteria	Proteobacteria	Deltaproteobacteria	Myxococcales	Polyangiaceae	Sorangium	Sorangium cellulosum	Sorangium cellulosum So0157-2	1.25443e+06
RefSoil_785	NC_021659.1	1348660	Bacteria	Proteobacteria	Gammaproteobacteria	Enterobacteriales	Enterobacteriaceae	Serratia	Serratia plymuthica	Serratia plymuthica S13	1.34866e+06
RefSoil_786	NC_021663.1	1200352	Bacteria	Actinobacteria	Actinobacteria	Corynebacteriales	Corynebacteriaceae	Corynebacterium	Corynebacterium terpenotabidum	Corynebacterium terpenotabidum Y-11	1.20035e+06
RefSoil_787	NC_021726.1	1096995	Bacteria	Proteobacteria	Gammaproteobacteria	Pseudomonadales	Moraxellaceae	Acinetobacter	Acinetobacter baumannii	Acinetobacter baumannii BJAB07104	1.097e+06
RefSoil_788	NC_021729.1	1096997	Bacteria	Proteobacteria	Gammaproteobacteria	Pseudomonadales	Moraxellaceae	Acinetobacter	Acinetobacter baumannii	Acinetobacter baumannii BJAB0868	1.097e+06
RefSoil_789	NC_021733.1	1096996	Bacteria	Proteobacteria	Gammaproteobacteria	Pseudomonadales	Moraxellaceae	Acinetobacter	Acinetobacter baumannii	Acinetobacter baumannii BJAB0715	1.097e+06
RefSoil_790	NC_021741.1	1346614	Bacteria	Proteobacteria	Gammaproteobacteria	Enterobacteriales	Enterobacteriaceae	Serratia	Serratia liquefaciens	Serratia liquefaciens ATCC 27592	1.34661e+06
RefSoil_791	NC_021831.1	754503	Bacteria	Tenericutes	Mollicutes	Mycoplasmatales	Mycoplasmataceae	Mycoplasma	Mycoplasma hyopneumoniae	Mycoplasma hyopneumoniae 7422	754504
RefSoil_792	NC_021902.1	877468	Bacteria	Proteobacteria	Gammaproteobacteria	Enterobacteriales	Enterobacteriaceae	Salmonella	Salmonella enterica	Salmonella enterica subsp. enterica serova	877469
RefSoil_793	NC_021905.1	1328306	Bacteria	Proteobacteria	Alphaproteobacteria	Rhizobiales	Rhizobiaceae	Rhizobium	Rhizobium etli	Rhizobium etli bv. mimosae str. Mim1	1.32831e+06
RefSoil_794	NC_021985.1	1214242	Bacteria	Actinobacteria	Actinobacteria	Streptomycetales	Streptomycetaceae	Streptomyces	Streptomyces collinus	Streptomyces collinus Tu 365	1.21424e+06
RefSoil_795	NC_021991.1	1266844	Bacteria	Proteobacteria	Alphaproteobacteria	Rhodospirillales	Acetobacteraceae	Acetobacter	Acetobacter pasteurianus	Acetobacter pasteurianus 386B	1.26684e+06
RefSoil_796	NC_022000.1	1266738	Bacteria	Proteobacteria	Gammaproteobacteria	Enterobacteriales	Enterobacteriaceae	Proteus	Proteus mirabilis	Proteus mirabilis BB2000	1.26674e+06
RefSoil_797	NC_022041.1	1367847	Bacteria	Proteobacteria	Alphaproteobacteria	Rhodobacterales	Rhodobacteraceae	Paracoccus	Paracoccus aminophilus	Paracoccus aminophilus JCM 7686	1.36785e+06
RefSoil_798	NC_022080.4	1345697	Bacteria	Firmicutes	Bacilli	Bacillales	Bacillaceae	Geobacillus		Geobacillus sp. JF8	1.3457e+06
RefSoil_799	NC_022081.1	1150476	Bacteria	Firmicutes	Bacilli	Bacillales	Bacillaceae	Bacillus	Bacillus methylotrophicus	Bacillus methylotrophicus UCMB5113	1.15048e+06
RefSoil_800	NC_022115.1	1136179	Bacteria	Actinobacteria	Actinobacteria	Corynebacteriales	Nocardiaceae	Rhodococcus	Rhodococcus erythropolis	Rhodococcus erythropolis CCM2595	1.13618e+06
RefSoil_801	NC_022247.1,NC_022234.1	1246301	Bacteria	Proteobacteria	Betaproteobacteria	Burkholderiales	Comamonadaceae	Variovorax	Variovorax paradoxus	Variovorax paradoxus B4	1246301.1,1246301.11
RefSoil_802	NC_022443.1	1194085	Bacteria	Firmicutes	Bacilli	Bacillales	Staphylococcaceae	Staphylococcus	Staphylococcus aureus	Staphylococcus aureus subsp. aureus SA40	1.19409e+06
RefSoil_803	NC_022513.1,NC_022514.1,NC_022515.1	1366050	Bacteria	Proteobacteria	Betaproteobacteria	Burkholderiales	Burkholderiaceae	Ralstonia	Ralstonia pickettii	Ralstonia pickettii DTP0602	1366050.14,1366050.16,1366050.15
RefSoil_804	NC_022566.1	1244085	Bacteria	Proteobacteria	Gammaproteobacteria	Enterobacteriales	Enterobacteriaceae	Klebsiella	Klebsiella pneumoniae	Klebsiella pneumoniae CG43	1.24409e+06
RefSoil_805	NC_022571.1	1345695	Bacteria	Firmicutes	Clostridia	Clostridiales	Clostridiaceae	Clostridium	Clostridium saccharobutylicum	Clostridium saccharobutylicum DSM 13864	1.3457e+06
RefSoil_806	NC_022653.1	1412898	Bacteria	Firmicutes	Bacilli	Bacillales	Bacillaceae	Bacillus	Bacillus amyloliquefaciens	Bacillus amyloliquefaciens CC178	1.4129e+06
RefSoil_807	NC_022657.1	1246995	Bacteria	Actinobacteria	Actinobacteria	Micromonosporales	Micromonosporaceae	Actinoplanes	Actinoplanes friuliensis	Actinoplanes friuliensis DSM 7358	1.247e+06
RefSoil_808	NC_022660.1	1358410	Bacteria	Proteobacteria	Epsilonproteobacteria	Campylobacterales	Campylobacteraceae	Campylobacter	Campylobacter coli	Campylobacter coli 15-537360	1.35841e+06
RefSoil_809	NC_022663.1	557599	Bacteria	Actinobacteria	Actinobacteria	Corynebacteriales	Mycobacteriaceae	Mycobacterium	Mycobacterium kansasii	Mycobacterium kansasii ATCC 12478	557600
RefSoil_810	NC_022738.1	69328	Bacteria	Proteobacteria	Gammaproteobacteria	Pseudomonadales	Pseudomonadaceae	Pseudomonas		Pseudomonas sp. VLB120	69328.8
RefSoil_811	NC_022781.1	1415784	Bacteria	Firmicutes	Bacilli	Bacillales	Bacillaceae	Bacillus	Bacillus toyonensis	Bacillus toyonensis BCT-7112	1.41578e+06
RefSoil_812	NC_022794.1	1399115	Bacteria	Firmicutes	Bacilli	Bacillales		Exiguobacterium		Exiguobacterium sp. MH3	1.39912e+06
RefSoil_813	NC_022795.1	1123384	Bacteria	Thermotogae	Thermotogae	Thermotogales	Thermotogaceae	Pseudothermotoga	Pseudothermotoga hypogea	Pseudothermotoga hypogea DSM 11164	1.12338e+06
RefSoil_814	NC_022873.1	529122	Bacteria	Firmicutes	Bacilli	Bacillales	Bacillaceae	Bacillus	Bacillus thuringiensis	Bacillus thuringiensis YBT-1518	529123
RefSoil_815	NC_022904.2	1416914	Bacteria	Proteobacteria	Betaproteobacteria	Burkholderiales	Burkholderiaceae	Pandoraea	Pandoraea pnomenusa	Pandoraea pnomenusa 3kgm	1.41691e+06
RefSoil_816	NC_022964.1	1388758	Bacteria	Chloroflexi	Dehalococcoidia	Dehalococcoidales	Dehalococcoidaceae	Dehalococcoides	Dehalococcoides mccartyi	Dehalococcoides mccartyi GY50	1.38876e+06
RefSoil_817	NC_022997.1	1029756	Bacteria	Proteobacteria	Alphaproteobacteria	Rhizobiales	Hyphomicrobiaceae	Hyphomicrobium	Hyphomicrobium nitrativorans	Hyphomicrobium nitrativorans NL23	1.02976e+06
RefSoil_818	NC_023019.1	1415629	Bacteria	Proteobacteria	Gammaproteobacteria	Pseudomonadales	Pseudomonadaceae	Pseudomonas	Pseudomonas aeruginosa	Pseudomonas aeruginosa MTB-1	1.41563e+06
RefSoil_819	NC_023037.2	1429244	Bacteria	Firmicutes	Bacilli	Bacillales	Paenibacillaceae	Paenibacillus	Paenibacillus polymyxa	Paenibacillus polymyxa CR1	1.42924e+06
RefSoil_820	NC_023064.1	1415630	Bacteria	Proteobacteria	Gammaproteobacteria	Pseudomonadales	Pseudomonadaceae	Pseudomonas		Pseudomonas sp. TKP	1.41563e+06
RefSoil_821	NC_023073.1	1415165	Bacteria	Firmicutes	Bacilli	Bacillales	Bacillaceae	Bacillus	Bacillus amyloliquefaciens	Bacillus amyloliquefaciens LFB112	1.41517e+06
RefSoil_822	NC_023075.1	1435044	Bacteria	Proteobacteria	Gammaproteobacteria	Pseudomonadales	Pseudomonadaceae	Pseudomonas	Pseudomonas monteilii	Pseudomonas monteilii SB3078	1.43504e+06
RefSoil_823	NC_023076.1	1435058	Bacteria	Proteobacteria	Gammaproteobacteria	Pseudomonadales	Pseudomonadaceae	Pseudomonas	Pseudomonas monteilii	Pseudomonas monteilii SB3101	1.43506e+06
RefSoil_824	NC_023149.1	1427342	Bacteria	Proteobacteria	Gammaproteobacteria	Pseudomonadales	Pseudomonadaceae	Pseudomonas	Pseudomonas aeruginosa	Pseudomonas aeruginosa SCV20265	1.42734e+06
RefSoil_825	NZ_CM001165.1	355249	Bacteria	Actinobacteria	Actinobacteria	Streptomycetales	Streptomycetaceae	Streptomyces		Streptomyces sp. Tu6071	355249
RefSoil_826	NZ_CM001763.1	1260626	Bacteria	Proteobacteria	Gammaproteobacteria	Pseudomonadales	Pseudomonadaceae	Pseudomonas	Pseudomonas syringae	Pseudomonas syringae pv. syringae B64	1.26063e+06
RefSoil_827	NZ_CM002024.1,NZ_CM002025.1	1300225	Bacteria	Proteobacteria	Alphaproteobacteria	Rhizobiales	Rhizobiaceae	Agrobacterium	Agrobacterium tumefaciens	Agrobacterium tumefaciens WRT31	1300225.12,1300225.11
RefSoil_828	NZ_CM002139.1	1219375	Bacteria	Proteobacteria	Gammaproteobacteria	Xanthomonadales	Xanthomonadaceae	Xanthomonas	Xanthomonas cassavae	Xanthomonas cassavae CFBP 4642	1.21938e+06
RefSoil_829	NZ_CM002177.1	191292	Bacteria	Actinobacteria	Actinobacteria	Corynebacteriales	Nocardiaceae	Rhodococcus		Rhodococcus aetherivorans	191292
RefSoil_830	NZ_CM002330.1	1395516	Bacteria	Proteobacteria	Gammaproteobacteria	Pseudomonadales	Pseudomonadaceae	Pseudomonas	Pseudomonas moraviensis	Pseudomonas moraviensis R28-S	1.39552e+06
RefSoil_831	NZ_CM002395.1	1412844	Bacteria	Firmicutes	Bacilli	Bacillales	Bacillaceae	Bacillus	Bacillus anthracis	Bacillus anthracis 52-G	1.41284e+06
RefSoil_832	NZ_CM002398.1	1412842	Bacteria	Firmicutes	Bacilli	Bacillales	Bacillaceae	Bacillus	Bacillus anthracis	Bacillus anthracis 9080-G	1.41284e+06
RefSoil_833	NZ_CM002401.1	1412843	Bacteria	Firmicutes	Bacilli	Bacillales	Bacillaceae	Bacillus	Bacillus anthracis	Bacillus anthracis 8903-G	1.41284e+06
RefSoil_834	NZ_CM002755.1	1457195	Bacteria	Proteobacteria	Betaproteobacteria	Burkholderiales	Burkholderiaceae	Ralstonia	Ralstonia solanacearum	Ralstonia solanacearum Rs-10-244	1.4572e+06
RefSoil_835	NZ_CM002757.1	1394180	Bacteria	Proteobacteria	Betaproteobacteria	Burkholderiales	Burkholderiaceae	Ralstonia	Ralstonia solanacearum	Ralstonia solanacearum Rs-09-161	1.39418e+06
RefSoil_836	NZ_CM002796.1	682633	Bacteria	Proteobacteria	Alphaproteobacteria	Rhizobiales	Phyllobacteriaceae	Mesorhizobium	Mesorhizobium ciceri	Mesorhizobium ciceri ca181	682634
RefSoil_837	NZ_CP001970.1	743835	Bacteria	Firmicutes	Bacilli	Bacillales	Bacillaceae	Bacillus	Bacillus anthracis	Bacillus anthracis str. A16	743836
RefSoil_838	NZ_CP001974.1	673518	Bacteria	Firmicutes	Bacilli	Bacillales	Bacillaceae	Bacillus	Bacillus anthracis	Bacillus anthracis str. A16R	673518
RefSoil_839	NZ_CP002190.1	765869	Bacteria	Proteobacteria	Deltaproteobacteria	Bdellovibrionales	Bdellovibrionaceae	Bdellovibrio	Bdellovibrio bacteriovorus	Bdellovibrio bacteriovorus W	765870
RefSoil_840	NZ_CP002871.1	1010834	Bacteria	Actinobacteria	Actinobacteria	Corynebacteriales	Mycobacteriaceae	Mycobacterium	Mycobacterium tuberculosis	Mycobacterium tuberculosis HKBS1	1.01083e+06
RefSoil_841	NZ_CP003181.1	1052004	Bacteria	Proteobacteria	Alphaproteobacteria	Rhodospirillales	Acetobacteraceae	Granulibacter	Granulibacter bethesdensis	Granulibacter bethesdensis CGDNIH3	1.052e+06
RefSoil_842	NZ_CP003915.1	1247726	Bacteria	Proteobacteria	Betaproteobacteria	Burkholderiales	Alcaligenaceae	Advenella	Advenella mimigardefordensis	Advenella mimigardefordensis DPN7	1.24773e+06
RefSoil_843	NZ_CP003923.1	1246626	Bacteria	Firmicutes	Bacilli	Bacillales	Bacillaceae	Bacillus	Bacillus lehensis	Bacillus lehensis G1	1.24663e+06
RefSoil_844	NZ_CP003949.1	543736	Bacteria	Actinobacteria	Actinobacteria	Corynebacteriales	Nocardiaceae	Rhodococcus	Rhodococcus opacus	Rhodococcus opacus PD630	543736
RefSoil_845	NZ_CP003999.1	1123862	Bacteria	Proteobacteria	Gammaproteobacteria	Enterobacteriales	Enterobacteriaceae	Klebsiella	Klebsiella pneumoniae	Klebsiella pneumoniae subsp. pneumoniae Kp13	1.12386e+06
RefSoil_846	NZ_CP004078.1	1268072	Bacteria	Firmicutes	Bacilli	Bacillales	Paenibacillaceae	Paenibacillus	Paenibacillus sabinae	Paenibacillus sabinae T27	1.26807e+06
RefSoil_847	NZ_CP004383.1,NZ_CP004384.1	1249667	Bacteria	Proteobacteria	Betaproteobacteria	Burkholderiales	Burkholderiaceae	Burkholderia	Burkholderia thailandensis	Burkholderia thailandensis USAMRU Malaysia #20	1249667.8,1249667.9
RefSoil_848	NZ_CP004870.1	1261129	Bacteria	Firmicutes	Bacilli	Bacillales	Bacillaceae	Bacillus	Bacillus thuringiensis	Bacillus thuringiensis serovar kurstaki str	1.26113e+06
RefSoil_849	NZ_CP006581.1	763057	Bacteria	Proteobacteria	Alphaproteobacteria	Rhizobiales	Phyllobacteriaceae	Mesorhizobium	Mesorhizobium huakuii	Mesorhizobium huakuii 7653R	763057
RefSoil_850	NZ_CP006587.1	1356852	Bacteria	Bacteroidetes	Cytophagia	Cytophagales	Cytophagaceae	Hymenobacter		Hymenobacter sp. APR13	1.35685e+06
RefSoil_851	NZ_CP006644.1	1123269	Bacteria	Proteobacteria	Alphaproteobacteria	Sphingomonadales	Sphingomonadaceae	Sphingomonas	Sphingomonas sanxanigenens	Sphingomonas sanxanigenens DSM 19645	1.12327e+06
RefSoil_852	NZ_CP006696.1	155920	Bacteria	Proteobacteria	Gammaproteobacteria	Xanthomonadales	Xanthomonadaceae	Xylella	Xylella fastidiosa	Xylella fastidiosa subsp. sandyi Ann-1	155920
RefSoil_853	NZ_CP006742.1	1392837	Bacteria	Firmicutes	Bacilli	Bacillales	Bacillaceae	Bacillus	Bacillus anthracis	Bacillus anthracis str. SVA11	1.39284e+06
RefSoil_854	NZ_CP006772.1	1400053	Bacteria	Bacteroidetes	Bacteroidia	Bacteroidales				Bacteroidales bacterium CF	1.40005e+06
RefSoil_855	NZ_CP006850.1	1415166	Bacteria	Actinobacteria	Actinobacteria	Corynebacteriales	Nocardiaceae	Nocardia	Nocardia nova	Nocardia nova SH22a	1.41517e+06
RefSoil_856	NZ_CP006872.1	1413214	Bacteria	Firmicutes	Bacilli	Bacillales	Paenibacillaceae	Paenibacillus	Paenibacillus polymyxa	Paenibacillus polymyxa SQR-21	1.41321e+06
RefSoil_857	NZ_CP006890.1	1423138	Bacteria	Firmicutes	Bacilli	Bacillales	Bacillaceae	Bacillus	Bacillus methylotrophicus	Bacillus methylotrophicus SQR9	1.42314e+06
RefSoil_858	NZ_CP006961.1,NZ_CP006962.1	1004954	Bacteria	Proteobacteria	Alphaproteobacteria	Rhizobiales	Brucellaceae	Brucella	Brucella suis	Brucella suis bv. 1 str. S2	1004954.9,1004954.1
RefSoil_859	NZ_CP006983.1	1408273	Bacteria	Proteobacteria	Gammaproteobacteria	Pseudomonadales	Pseudomonadaceae	Pseudomonas	Pseudomonas aeruginosa	Pseudomonas aeruginosa LESB65	1.40827e+06
RefSoil_860	NZ_CP006986.1	1432050	Bacteria	Proteobacteria	Alphaproteobacteria	Rhizobiales	Rhizobiaceae	Rhizobium	Rhizobium etli	Rhizobium etli bv. mimosae str. IE4771	1.43205e+06
RefSoil_861	NZ_CP007033.1	871738	Bacteria	Firmicutes	Clostridia	Clostridiales	Peptococcaceae	Dehalobacter	Dehalobacter restrictus	Dehalobacter restrictus DSM 9455	871739
RefSoil_862	NZ_CP007039.1	1441629	Bacteria	Proteobacteria	Gammaproteobacteria	Pseudomonadales	Pseudomonadaceae	Pseudomonas	Pseudomonas cichorii	Pseudomonas cichorii JBC1	1.44163e+06
RefSoil_863	NZ_CP007044.2	1441930	Bacteria	Proteobacteria	Gammaproteobacteria	Enterobacteriales	Enterobacteriaceae	Chania	Chania multitudinisentens	Chania multitudinisentens RB-25	1.44193e+06
RefSoil_864	NZ_CP007045.1	754523	Bacteria	Proteobacteria	Alphaproteobacteria	Rhizobiales	Rhizobiaceae	Rhizobium	Rhizobium leguminosarum	Rhizobium leguminosarum bv. trifolii WSM1689	754523
RefSoil_865	NZ_CP007067.1	1033991	Bacteria	Proteobacteria	Alphaproteobacteria	Rhizobiales	Rhizobiaceae	Rhizobium	Rhizobium leguminosarum	Rhizobium leguminosarum bv. trifolii CB782	1.03399e+06
RefSoil_866	NZ_CP007139.1	661478	Bacteria	Armatimonadetes	Fimbriimonadia	Fimbriimonadales	Fimbriimonadaceae	Fimbriimonas	Fimbriimonas ginsengisoli	Fimbriimonas ginsengisoli Gsoil 348	661479
RefSoil_867	NZ_CP007155.1	1449976	Bacteria	Actinobacteria	Actinobacteria	Pseudonocardiales	Pseudonocardiaceae	Kutzneria	Kutzneria albida	Kutzneria albida DSM 43870	1.44998e+06
RefSoil_868	NZ_CP007172.1	1457190	Bacteria	Firmicutes	Bacilli	Bacillales	Listeriaceae	Listeria	Listeria ivanovii	Listeria ivanovii WSLC3009	1.45719e+06
RefSoil_869	NZ_CP007201.1	1150621	Bacteria	Proteobacteria	Epsilonproteobacteria	Campylobacterales	Campylobacteraceae	Sulfurospirillum	Sulfurospirillum multivorans	Sulfurospirillum multivorans DSM 12446	1.15062e+06
RefSoil_870	NZ_CP007208.1	1288	Bacteria	Firmicutes	Bacilli	Bacillales	Staphylococcaceae	Staphylococcus		Staphylococcus xylosus	1288.91
RefSoil_871	NZ_CP007225.1,NZ_CP007226.1	1435057	Bacteria	Proteobacteria	Alphaproteobacteria	Rhizobiales	Rhizobiaceae	Agrobacterium	Agrobacterium tumefaciens	Agrobacterium tumefaciens LBA4213 (Ach5)	1435057.12,1435057.11
RefSoil_872	NZ_CP007230.1	367190	Bacteria	Proteobacteria	Gammaproteobacteria	Enterobacteriales	Enterobacteriaceae	Yersinia		Yersinia similis	367190
RefSoil_873	NZ_CP007236.1,NZ_CP007237.1	1416753	Bacteria	Proteobacteria	Alphaproteobacteria	Rhizobiales	Rhizobiaceae	Ensifer	Ensifer adhaerens	Ensifer adhaerens OV14	1416753.9,1416753.8
RefSoil_874	NZ_CP007243.1	1441628	Bacteria	Nitrospirae	Nitrospira	Nitrospirales	Nitrospiraceae	Leptospirillum	Leptospirillum ferriphilum	Leptospirillum ferriphilum YSK	1.44163e+06
RefSoil_875	NZ_CP007409.1	1404258	Bacteria	Firmicutes	Bacilli	Bacillales	Bacillaceae	Bacillus	Bacillus subtilis	Bacillus subtilis subsp. subtilis str. O	1.40426e+06
RefSoil_876	NZ_CP007410.1	930166	Bacteria	Proteobacteria	Gammaproteobacteria	Pseudomonadales	Pseudomonadaceae	Pseudomonas		Pseudomonas brassicacearum	930166
RefSoil_877	NZ_CP007441.1	316	Bacteria	Proteobacteria	Gammaproteobacteria	Pseudomonadales	Pseudomonadaceae	Pseudomonas		Pseudomonas stutzeri	316.114
RefSoil_878	NZ_CP007452.1	1286171	Bacteria	Firmicutes	Clostridia	Clostridiales	Eubacteriaceae	Eubacterium	Eubacterium acidaminophilum	Eubacterium acidaminophilum DSM 3953	1.28617e+06
RefSoil_879	NZ_CP007481.1	1286528	Bacteria	Proteobacteria	Alphaproteobacteria	Rickettsiales	Anaplasmataceae	Neorickettsia	Neorickettsia helminthoeca	Neorickettsia helminthoeca str. Oregon	1.28653e+06
RefSoil_880	NZ_CP007492.1	1639	Bacteria	Firmicutes	Bacilli	Bacillales	Listeriaceae	Listeria		Listeria monocytogenes	1639.13
RefSoil_881	NZ_CP007499.1	1280	Bacteria	Firmicutes	Bacilli	Bacillales	Staphylococcaceae	Staphylococcus		Staphylococcus aureus	1280.51
RefSoil_882	NZ_CP007506.2	93220	Bacteria	Proteobacteria	Betaproteobacteria	Burkholderiales	Burkholderiaceae	Pandoraea		Pandoraea pnomenusa	93220.3
RefSoil_883	NZ_CP007514.1	42256	Bacteria	Actinobacteria	Rubrobacteria	Rubrobacterales	Rubrobacteraceae	Rubrobacter		Rubrobacter radiotolerans	42256.6
RefSoil_884	NZ_CP007546.1	1421338	Bacteria	Proteobacteria	Gammaproteobacteria	Enterobacteriales	Enterobacteriaceae	Enterobacter	Enterobacter asburiae	Enterobacter asburiae L1	1.42134e+06
RefSoil_885	NZ_CP007557.1	1333848	Bacteria	Proteobacteria	Gammaproteobacteria	Enterobacteriales	Enterobacteriaceae	Citrobacter	Citrobacter freundii	Citrobacter freundii CFNIH1	1.33385e+06
RefSoil_886	NZ_CP007569.1	476282	Bacteria	Proteobacteria	Alphaproteobacteria	Rhizobiales	Bradyrhizobiaceae	Bradyrhizobium	Bradyrhizobium japonicum	Bradyrhizobium japonicum SEMIA 5079	476282
RefSoil_887	NZ_CP007574.1	68570	Bacteria	Actinobacteria	Actinobacteria	Streptomycetales	Streptomycetaceae	Streptomyces		Streptomyces albulus	68570.1
RefSoil_888	NZ_CP007597.1	216778	Bacteria	Proteobacteria	Gammaproteobacteria	Xanthomonadales	Xanthomonadaceae	Stenotrophomonas		Stenotrophomonas rhizophila	216778
RefSoil_889	NZ_CP007600.1	1639	Bacteria	Firmicutes	Bacilli	Bacillales	Listeriaceae	Listeria		Listeria monocytogenes	1639.13
RefSoil_890	NZ_CP007607.1	570416	Bacteria	Firmicutes	Bacilli	Bacillales	Bacillaceae	Bacillus	Bacillus thuringiensis	Bacillus thuringiensis serovar kurstaki str	570416
RefSoil_891	NZ_CP007618.1	1392	Bacteria	Firmicutes	Bacilli	Bacillales	Bacillaceae	Bacillus		Bacillus anthracis	1392.27
RefSoil_892	NZ_CP007620.1	303	Bacteria	Proteobacteria	Gammaproteobacteria	Pseudomonadales	Pseudomonadaceae	Pseudomonas		Pseudomonas putida	303.193
RefSoil_893	NZ_CP007627.1	96345	Bacteria	Bacteroidetes	Flavobacteriia	Flavobacteriales	Flavobacteriaceae	Flavobacterium		Flavobacterium psychrophilum	96345.7
RefSoil_894	NZ_CP007638.1	1495331	Bacteria	Proteobacteria	Gammaproteobacteria	Pseudomonadales	Pseudomonadaceae	Pseudomonas		Pseudomonas sp. WCS374	1.49533e+06
RefSoil_895	NZ_CP007656.1	959	Bacteria	Proteobacteria	Deltaproteobacteria	Bdellovibrionales	Bdellovibrionaceae	Bdellovibrio		Bdellovibrio bacteriovorus	959.13
RefSoil_896	NZ_CP007663.1,NZ_CP007662.1	235	Bacteria	Proteobacteria	Alphaproteobacteria	Rhizobiales	Brucellaceae	Brucella		Brucella abortus	235.47,235.46
RefSoil_897	NZ_CP007666.1	261591	Bacteria	Firmicutes	Bacilli	Bacillales	Bacillaceae	Bacillus	Bacillus anthracis	Bacillus anthracis str. Vollum	261591
RefSoil_898	NZ_CP007681.1,NZ_CP007680.1	235	Bacteria	Proteobacteria	Alphaproteobacteria	Rhizobiales	Brucellaceae	Brucella		Brucella abortus	235.48,235.49
RefSoil_899	NZ_CP007704.1	1392	Bacteria	Firmicutes	Bacilli	Bacillales	Bacillaceae	Bacillus		Bacillus anthracis	1392.27
RefSoil_900	NZ_CP007705.1,NZ_CP007706.1	520455	Bacteria	Proteobacteria	Alphaproteobacteria	Rhizobiales	Brucellaceae	Brucella	Brucella abortus	Brucella abortus bv. 9 str. C68	520455.11,520455.1
RefSoil_901	NZ_CP007739.1	796606	Bacteria	Firmicutes	Bacilli	Bacillales	Bacillaceae	Bacillus	Bacillus methanolicus	Bacillus methanolicus MGA3	796607
RefSoil_902	NZ_CP007765.1,NZ_CP007764.1	520450	Bacteria	Proteobacteria	Alphaproteobacteria	Rhizobiales	Brucellaceae	Brucella	Brucella abortus	Brucella abortus bv. 2 str. 86/8/59	520450.1,520450.11
RefSoil_903	NZ_CP007783.1,NZ_CP007784.1,NZ_CP007782.1	95486	Bacteria	Proteobacteria	Betaproteobacteria	Burkholderiales	Burkholderiaceae	Burkholderia		Burkholderia cenocepacia	95486.82,95486.83,95486.84
RefSoil_904	NZ_CP007787.1,NZ_CP007786.1,NZ_CP007785.1	292	Bacteria	Proteobacteria	Betaproteobacteria	Burkholderiales	Burkholderiaceae	Burkholderia		Burkholderia cepacia	292.11,292.111,292.109
RefSoil_905	NZ_CP007789.1,NZ_CP007788.1	520465	Bacteria	Proteobacteria	Alphaproteobacteria	Rhizobiales	Brucellaceae	Brucella	Brucella melitensis	Brucella melitensis bv. 2 str. 63/9	520465.1,520465.9
RefSoil_906	NZ_CP007793.1	192	Bacteria	Proteobacteria	Alphaproteobacteria	Rhodospirillales	Rhodospirillaceae	Azospirillum		Azospirillum brasilense	192.52
RefSoil_907	NZ_CP007800.1	1232554	Bacteria	Firmicutes	Bacilli	Bacillales	Bacillaceae	Bacillus	Bacillus subtilis	Bacillus subtilis subsp. subtilis str. JH64	1.23255e+06
RefSoil_908	NZ_CP007803.1	1249615	Bacteria	Actinobacteria	Actinobacteria	Corynebacteriales	Mycobacteriaceae	Mycobacterium	Mycobacterium tuberculosis	Mycobacterium tuberculosis K	1.24962e+06
RefSoil_909	NZ_CP008696.1	587753	Bacteria	Proteobacteria	Gammaproteobacteria	Pseudomonadales	Pseudomonadaceae	Pseudomonas		Pseudomonas chlororaphis	587753
RefSoil_910	NZ_CP008698.1	1221328	Bacteria	Firmicutes	Bacilli	Bacillales	Bacillaceae	Bacillus	Bacillus subtilis	Bacillus subtilis subsp. subtilis str. AG1839	1.22133e+06
RefSoil_911	NZ_CP008730.1,NZ_CP008729.1,NZ_CP008728.1	87883	Bacteria	Proteobacteria	Betaproteobacteria	Burkholderiales	Burkholderiaceae	Burkholderia		Burkholderia multivorans	87883.75,87883.74,87883.73
RefSoil_912	NZ_CP008752.1	1392	Bacteria	Firmicutes	Bacilli	Bacillales	Bacillaceae	Bacillus		Bacillus anthracis	1392.27
RefSoil_913	NZ_CP008760.1,NZ_CP008762.1,NZ_CP008761.1	266265	Bacteria	Proteobacteria	Betaproteobacteria	Burkholderiales	Burkholderiaceae	Burkholderia	Burkholderia xenovorans	Burkholderia xenovorans LB400	266265.29,266265.27,266265.28
RefSoil_914	NZ_CP008841.1	571	Bacteria	Proteobacteria	Gammaproteobacteria	Enterobacteriales	Enterobacteriaceae	Klebsiella		Klebsiella oxytoca	571.119
RefSoil_915	NZ_CP008846.1	1392	Bacteria	Firmicutes	Bacilli	Bacillales	Bacillaceae	Bacillus		Bacillus anthracis	1392.27
RefSoil_916	NZ_CP008852.1	484770	Bacteria	Firmicutes	Negativicutes	Selenomonadales	Veillonellaceae	Pelosinus		Pelosinus sp. UFO1	484771
RefSoil_917	NZ_CP008884.1	1217721	Bacteria	Proteobacteria	Gammaproteobacteria	Xanthomonadales	Rhodanobacteraceae	Dyella	Dyella japonica	Dyella japonica A8	1.21772e+06
RefSoil_918	NZ_CP008896.1	294	Bacteria	Proteobacteria	Gammaproteobacteria	Pseudomonadales	Pseudomonadaceae	Pseudomonas		Pseudomonas fluorescens	294.196
RefSoil_919	NZ_CP008920.1	588	Bacteria	Proteobacteria	Gammaproteobacteria	Enterobacteriales	Enterobacteriaceae	Providencia		Providencia stuartii	588.15
RefSoil_920	NZ_CP008923.1	1719	Bacteria	Actinobacteria	Actinobacteria	Corynebacteriales	Corynebacteriaceae	Corynebacterium		Corynebacterium pseudotuberculosis	1719.62
RefSoil_921	NZ_CP008926.1	1314	Bacteria	Firmicutes	Bacilli	Lactobacillales	Streptococcaceae	Streptococcus		Streptococcus pyogenes	1314.21
RefSoil_922	NZ_CP008943.1	633	Bacteria	Proteobacteria	Gammaproteobacteria	Enterobacteriales	Enterobacteriaceae	Yersinia		Yersinia pseudotuberculosis	633.72
RefSoil_923	NZ_CP008957.1	155864	Bacteria	Proteobacteria	Gammaproteobacteria	Enterobacteriales	Enterobacteriaceae	Escherichia	Escherichia coli	Escherichia coli O157:H7 str. EDL933	155864
RefSoil_924	NZ_HF545616.1,NZ_HF545617.1	1160721	Bacteria	Firmicutes	Clostridia	Clostridiales	Ruminococcaceae	Ruminococcus		Ruminococcus bicirculans	1160721.14,1160721.15
RefSoil_925	NZ_HG326223.1	273526	Bacteria	Proteobacteria	Gammaproteobacteria	Enterobacteriales	Enterobacteriaceae	Serratia	Serratia marcescens	Serratia marcescens subsp. marcescens Db11	273526
RefSoil_926	NZ_HG916852.1	348824	Bacteria	Proteobacteria	Alphaproteobacteria	Rhizobiales	Rhizobiaceae	Rhizobium		Rhizobium sp. LPU83	348825
RefSoil_927	NZ_HG938353.1	1028800	Bacteria	Proteobacteria	Alphaproteobacteria	Rhizobiales	Rhizobiaceae	Neorhizobium	Neorhizobium galegae	Neorhizobium galegae bv. orientalis str. HAMB	1.0288e+06
RefSoil_928	NZ_HG938355.1	1028801	Bacteria	Proteobacteria	Alphaproteobacteria	Rhizobiales	Rhizobiaceae	Neorhizobium	Neorhizobium galegae	Neorhizobium galegae bv. officinalis bv	1.0288e+06
