# Supplementary material for: Strategies to improve reference databases for soil microbiomes
Source: ISME J. 2016 Dec 9;11(4):829–34. doi: 10.1038/ismej.2016.168 (PMC5364351; doi:10.1038/ismej.2016.168)
Supplement: Supplementary Table 2 [file ismej2016168x7.xlsx]

## Sheet: rast_derep_fig_T1.T1_gene_count
Subsystem Level 1	Total Number of Genes
Amino Acids and Derivatives	235604
Carbohydrates	262578
Cell Division and Cell Cycle	47680
Cell Wall and Capsule	91314
Clustering-based subsystems	60005
Cofactors, Vitamins, Prosthetic Groups, Pigments	132606
DNA Metabolism	80446
Dormancy and Sporulation	17215
Experimental Subsystems	4345
Fatty Acids, Lipids, and Isoprenoids	82193
Iron acquisition and metabolism	21608
Membrane Transport	95210
Metabolism of Aromatic Compounds	44979
Miscellaneous	10434
Motility and Chemotaxis	43555
Nitrogen Metabolism	36177
Nucleosides and Nucleotides	64633
Phages, Prophages, Transposable elements, Plasmids	19088
Phosphorus Metabolism	28286
Photosynthesis	4515
Potassium metabolism	11420
Protein Metabolism	189110
Regulation and Cell signaling	57513
Respiration	88298
RNA Metabolism	81604
Secondary Metabolism	5430
Stress Response	102204
Sulfur Metabolism	35281
Virulence, Disease and Defense	77712
