# Supplementary material for: Strategies to improve reference databases for soil microbiomes
Source: ISME J. 2016 Dec 9;11(4):829–34. doi: 10.1038/ismej.2016.168 (PMC5364351; doi:10.1038/ismej.2016.168)
Supplement: Supplementary Table 3 [file ismej2016168x8.xlsx]

## Sheet: table_rast.fig_T1_derep.txt
Subsystem Level 1	Number of Phyla Detected		Number of Phyla Enricheda
Membrane Transport	24	24	5	5
Motility and Chemotaxis	23	23	9	9
Metabolism of Aromatic Compounds	24	24	3	3
Respiration	24	24	13	13
Sulfur Metabolism	24	24	6	6
Stress Response	24	24	10	10
Iron acquisition and metabolism	23	23	2	2
Potassium metabolism	24	24	9	9
Regulation and Cell signaling	24	24	6	6
Virulence, Disease and Defense	24	24	14	14
Phages, Prophages, Transposable elements, Plasmids	24	24	5	5
Nitrogen Metabolism	24	24	10	10
Cell Wall and Capsule	24	24	15	15
Secondary Metabolism	22	22	16	16
Amino Acids and Derivatives	24	24	5	5
RNA Metabolism	24	24	21	21
Phosphorus Metabolism	24	24	6	6
Cofactors, Vitamins, Prosthetic Groups, Pigments	24	24	10	10
Protein Metabolism	24	24	22	22
Carbohydrates	24	24	12	12
Fatty Acids, Lipids, and Isoprenoids	24	24	8	8
DNA Metabolism	24	24	21	21
Nucleosides and Nucleotides	24	24	19	19
Cell Division and Cell Cycle	24	24	17	17
Photosynthesis	24	24	9	9
Dormancy and Sporulation	23	23	1	1
a. Phylum-associated gene abundance in Subsystem Level1 that is greater than its abundance in RefSoil database
