# Supplementary material for: Strategies to improve reference databases for soil microbiomes
Source: ISME J. 2016 Dec 9;11(4):829–34. doi: 10.1038/ismej.2016.168 (PMC5364351; doi:10.1038/ismej.2016.168)
Supplement: Supplementary Table 6 [file ismej2016168x11.xlsx]

## Sheet: Assembly_summary.txt
NCBI ID	Total Contigs > 2,200 bp	Total Assembled Length (bp)	Maximum Contig Length (bp)
LSSX00000000	200	2503189	85609
LSSY00000000	69	709610	29805
LSSZ00000000	126	1547648	52772
LSTA00000000	93	1170883	60329
LSTB00000000	86	1314140	84789
LSTC00000000	162	2314649	140388
LSTD00000000	316	4337762	105657
LSTE00000000	125	1462098	57674
LSTF00000000	123	2058214	85098
LSTG00000000	50	281276	17877
LSTH00000000	237	2314199	44079
LSTI00000000	82	995360	43153
LSTJ00000000	154	1513572	42901
LSTK00000000	69	615657	28470
