# Supplementary material for: Strategies to improve reference databases for soil microbiomes
Source: ISME J. 2016 Dec 9;11(4):829–34. doi: 10.1038/ismej.2016.168 (PMC5364351; doi:10.1038/ismej.2016.168)
Supplement: Supplementary Table 7 [file ismej2016168x12.xlsx]

## Sheet: supplementary_table_soil_type.t
OTU ID in (Rideout et al., 2014)	Phylum	RefSoil ID	Andisols	Gelisols	Vertisols	Mollisols	Inceptisols	Alfisols	Ultisols	Sand,Rock,Ice	Entisols
1123259	Proteobacteria	RefSoil_869	9	6509	0	0	50	0	0	0	0
4422405	Actinobacteria	RefSoil_333	0	0	0	97	0	0	0	0	0
68617	Proteobacteria	RefSoil_432	0	0	99	671	0	483	0	2	0
4400098	Bacteroidetes	RefSoil_893	0	0	0	0	0	0	0	0	2
676211	Proteobacteria	RefSoil_21,RefSoil_43,RefSoil_68,RefSoil_75,RefSoil_270,RefSoil_271,RefSoil_272,RefSoil_275,RefSoil_276,RefSoil_310,RefSoil_383,RefSoil_385,RefSoil_426,RefSoil_552,RefSoil_553,RefSoil_554,RefSoil_555,RefSoil_556,RefSoil_557,RefSoil_558,RefSoil_570,RefSoil_606,RefSoil_770,RefSoil_780,RefSoil_792	2	0	9	20	0	0	3	2	1
90701	Actinobacteria	RefSoil_172,RefSoil_529,RefSoil_649,RefSoil_658,RefSoil_661	0	0	231	1506	0	79	0	0	0
588637	Proteobacteria	RefSoil_650,RefSoil_877	0	0	0	0	0	6	0	0	0
210269	Proteobacteria	RefSoil_177,RefSoil_195,RefSoil_259,RefSoil_329,RefSoil_372,RefSoil_526,RefSoil_607,RefSoil_653,RefSoil_804,RefSoil_845,RefSoil_884	0	0	259	8403	0	1827	0	0	0
4295725	Proteobacteria	RefSoil_192	0	0	0	0	0	0	0	0	0
108433	Proteobacteria	RefSoil_118	0	0	0	0	0	0	0	0	0
4483058	Proteobacteria	RefSoil_11,RefSoil_222,RefSoil_696	0	0	0	2	0	1301	0	0	0
811257	Proteobacteria	RefSoil_391	472	23	383	5039	10	17	9	107	65
144057	Proteobacteria	RefSoil_112,RefSoil_129,RefSoil_228,RefSoil_256,RefSoil_495,RefSoil_608,RefSoil_609	0	0	0	0	0	0	0	0	0
274365	Proteobacteria	RefSoil_337	0	0	25	1629	0	0	0	0	0
260261	Actinobacteria	RefSoil_749	0	0	0	0	0	0	0	0	0
3004649	Proteobacteria	RefSoil_724	0	0	8	474	2	63	1	1	1
3950303	Proteobacteria	RefSoil_464	0	0	0	0	0	0	0	0	0
2534143	Proteobacteria	RefSoil_32,RefSoil_51,RefSoil_776,RefSoil_830	0	0	4	411	0	24	0	0	0
4350611	Proteobacteria	RefSoil_360,RefSoil_646	0	0	0	0	0	0	0	0	0
136025	Proteobacteria	RefSoil_257,RefSoil_335	0	0	2	35	0	0	0	0	0
274754	Proteobacteria	RefSoil_60,RefSoil_127,RefSoil_128,RefSoil_210,RefSoil_232,RefSoil_254,RefSoil_456,RefSoil_476,RefSoil_571,RefSoil_586,RefSoil_782,RefSoil_785,RefSoil_790,RefSoil_872,RefSoil_922	0	0	0	1078	0	29	0	0	0
673343	Proteobacteria	RefSoil_643,RefSoil_842	0	0	5	1764	15	0	0	36	1
308848	Proteobacteria	RefSoil_343	0	0	0	14	0	0	0	0	0
350563	Proteobacteria	RefSoil_116	0	0	16	1682	1	0	0	1	4
831098	Proteobacteria	RefSoil_90,RefSoil_165,RefSoil_301,RefSoil_390	0	0	0	254	46	0	0	0	0
72646	Proteobacteria	RefSoil_86	0	0	0	8	0	0	0	0	0
829702	Proteobacteria	RefSoil_35,RefSoil_178	0	2	0	0	0	0	0	0	0
781055	Proteobacteria	RefSoil_163	0	9	13	138	0	3	0	0	0
814442	Proteobacteria	RefSoil_885	0	0	6	293	0	0	0	0	0
4416113	Proteobacteria	RefSoil_732,RefSoil_925	0	0	2	14	0	0	0	0	0
277566	Proteobacteria	RefSoil_399	0	0	0	0	0	0	0	0	0
4119088	Proteobacteria	RefSoil_157	0	0	0	0	0	0	0	0	0
3701019	Proteobacteria	RefSoil_741	4	0	0	3	0	2	0	0	0
312988	Proteobacteria	RefSoil_179,RefSoil_499,RefSoil_810,RefSoil_822,RefSoil_823,RefSoil_892	0	0	0	49	0	568	0	0	0
1120966	Proteobacteria	RefSoil_158,RefSoil_490	2	0	17292	49009	11	51	0	3	13
3610691	Proteobacteria	RefSoil_244,RefSoil_796	82	0	0	0	0	4	0	0	0
239139	Proteobacteria	RefSoil_114,RefSoil_139	0	14	17	8232	290	2	0	104	5
4045633	Proteobacteria	RefSoil_19,RefSoil_305	0	0	1433	1912	0	58	0	0	1
4423410	Proteobacteria	RefSoil_851	2	4	1075	7311	1	38	0	4	29
238148	Proteobacteria	RefSoil_175	0	3	0	5	0	0	0	0	0
650171	Actinobacteria	RefSoil_36,RefSoil_77,RefSoil_79,RefSoil_173,RefSoil_544,RefSoil_545,RefSoil_546,RefSoil_748	0	3	12	0	0	0	0	0	0
3505032	Proteobacteria	RefSoil_152	0	11	0	0	0	0	0	0	0
4477719	Proteobacteria	RefSoil_742	0	2	3	0	0	4	0	0	0
4352233	Proteobacteria	RefSoil_324,RefSoil_639,RefSoil_730,RefSoil_894	0	0	0	8321	0	0	0	0	0
719608	Proteobacteria	RefSoil_797	0	0	0	0	0	3	0	0	0
4469492	Proteobacteria	RefSoil_215,RefSoil_474,RefSoil_689	0	0	41	1595	0	0	0	0	0
576010	Proteobacteria	RefSoil_358	6	2	0	123	0	0	0	2	0
817926	Proteobacteria	RefSoil_508	0	0	0	59	0	24	0	0	1
269930	Proteobacteria	RefSoil_820,RefSoil_918	0	69	0	13	0	0	0	0	0
679605	Proteobacteria	RefSoil_429,RefSoil_605	0	0	0	0	0	0	0	0	0
4395995	Proteobacteria	RefSoil_159	0	0	99	390	1	0	3	12	1
4445604	Proteobacteria	RefSoil_504	0	0	788	2084	0	117	0	0	0
137056	Firmicutes	RefSoil_80,RefSoil_728,RefSoil_802,RefSoil_881	0	0	0	50	0	0	0	0	0
161154	Proteobacteria	RefSoil_230	0	0	897	6944	0	2	0	0	0
4369229	Proteobacteria	RefSoil_121	0	14	0	3	1	11	0	0	0
4128270	Proteobacteria	RefSoil_826	0	7	7	926	4	0	0	1	1
4322642	Proteobacteria	RefSoil_422	0	0	0	0	0	142	0	0	0
155221	Proteobacteria	RefSoil_551,RefSoil_698	27	2	33	40585	1	246	2	3	5
4389529	Proteobacteria	RefSoil_787,RefSoil_788,RefSoil_789	0	0	0	2	6	3	0	0	0
3691753	Proteobacteria	RefSoil_196	0	0	0	0	0	0	0	0	0
584176	Proteobacteria	RefSoil_56,RefSoil_405	0	0	594	1377	0	21	0	0	2
144589	Proteobacteria	RefSoil_480	0	0	13	520	0	3	0	0	0
252822	Proteobacteria	RefSoil_827,RefSoil_871	0	0	525	6829	0	3458	0	0	0
394796	Proteobacteria	RefSoil_862	0	0	3	600	0	15	0	0	0
4467400	Proteobacteria	RefSoil_532	13	4	0	166	15	21	0	2	0
4437318	Actinobacteria	RefSoil_151	0	0	334	93	0	26	0	0	0
141145	Proteobacteria	RefSoil_1,RefSoil_99,RefSoil_208,RefSoil_233,RefSoil_234,RefSoil_339,RefSoil_340,RefSoil_341,RefSoil_380,RefSoil_626,RefSoil_627,RefSoil_628,RefSoil_923	0	0	45	38	0	0	0	0	0
161269	Proteobacteria	RefSoil_69,RefSoil_153,RefSoil_747	0	0	116	23	0	0	0	0	0
4381473	Proteobacteria	RefSoil_110	0	0	319	1794	0	107	0	0	0
New.1.CleanUp.ReferenceOTU40941	Proteobacteria	RefSoil_534	0	0	0	0	0	0	0	0	0
3694331	Chloroflexi	RefSoil_409	15	1143	0	0	36	206	0	0	0
4457669	Firmicutes	RefSoil_415	2	4	4	107	0	76	0	0	0
786067	Deinococcus-Thermus	RefSoil_4	0	0	0	0	0	0	0	0	0
4476862	Firmicutes	RefSoil_560	0	0	0	0	8	0	0	0	0
574140	Spirochaetes	RefSoil_250,RefSoil_264	0	0	0	0	0	0	0	0	0
152466	Euryarchaeota	RefSoil_104	0	0	0	0	0	0	0	0	0
206978	Euryarchaeota	RefSoil_28,RefSoil_84	0	2	2	0	0	7	0	0	0
10418	Proteobacteria	RefSoil_352	0	0	0	0	0	2	0	0	0
1055222	Firmicutes	RefSoil_18,RefSoil_493,RefSoil_598	62	4	0	0	0	338	0	0	0
1011502	Cyanobacteria/Chloroplast	RefSoil_703	0	0	0	0	0	0	0	0	0
831352	Proteobacteria	RefSoil_332	0	0	0	0	0	0	0	0	0
4401957	Proteobacteria	RefSoil_205,RefSoil_209	0	0	0	0	0	0	0	0	0
89412	Proteobacteria	RefSoil_238	11	0	0	0	0	0	0	0	0
4343902	Euryarchaeota	RefSoil_27	0	1076	0	0	8	212	0	0	0
549891	Euryarchaeota	RefSoil_293	0	35	0	0	11	0	0	0	0
2795129	Firmicutes	RefSoil_425	0	0	0	0	0	0	0	0	0
213971	Firmicutes	RefSoil_692,RefSoil_693	0	0	0	0	0	0	0	0	0
New.4.CleanUp.ReferenceOTU54250	Cyanobacteria/Chloroplast	RefSoil_700	0	0	0	0	0	0	0	0	0
New.4.CleanUp.ReferenceOTU56741	Actinobacteria	RefSoil_883	0	0	0	0	0	0	0	0	2
New.4.CleanUp.ReferenceOTU78249	Cyanobacteria/Chloroplast	RefSoil_705	0	0	0	0	0	0	0	0	0
299516	Firmicutes	RefSoil_410,RefSoil_500	0	0	0	0	0	0	0	0	0
4338661	Proteobacteria	RefSoil_106,RefSoil_137,RefSoil_266,RefSoil_278,RefSoil_304,RefSoil_334,RefSoil_725,RefSoil_793,RefSoil_860,RefSoil_864,RefSoil_865	2	0	345	3462	16	4	0	14	0
56625	Actinobacteria	RefSoil_145,RefSoil_220,RefSoil_297,RefSoil_458	0	0	363	24720	0	177	0	0	0
3203828	Proteobacteria	RefSoil_288	0	0	0	0	0	0	0	0	0
264913	Proteobacteria	RefSoil_468	0	0	0	21	0	0	0	0	0
4307267	Firmicutes	RefSoil_528	0	0	0	0	0	0	0	0	0
1144796	Proteobacteria	RefSoil_536	0	0	0	3608	0	11	0	0	0
1120835	Proteobacteria	RefSoil_662	3	0	3	18	0	5	0	0	0
4403866	Proteobacteria	RefSoil_185,RefSoil_338	0	0	0	21	0	0	0	0	0
1720567	Proteobacteria	RefSoil_13,RefSoil_601	0	0	0	0	0	0	0	0	0
635524	Proteobacteria	RefSoil_269	0	0	2	2151	0	3	0	0	0
1125065	Firmicutes	RefSoil_7	0	0	2	0	0	17	0	0	0
4380901	Firmicutes	RefSoil_70,RefSoil_843	0	0	2	20	0	0	0	0	0
4364814	Actinobacteria	RefSoil_491,RefSoil_506,RefSoil_568,RefSoil_600,RefSoil_602,RefSoil_737,RefSoil_745,RefSoil_786,RefSoil_920	0	0	0	0	0	0	0	0	0
62406	Proteobacteria	RefSoil_49,RefSoil_268,RefSoil_446	0	0	0	24	0	2	0	3	0
780788	Proteobacteria	RefSoil_29,RefSoil_74,RefSoil_78,RefSoil_258,RefSoil_828	0	0	0	9	0	4	0	0	0
61812	Proteobacteria	RefSoil_135,RefSoil_498	3	0	0	4	0	0	0	0	2
257203	Firmicutes	RefSoil_652,RefSoil_667	0	0	0	3	0	0	0	0	0
338929	Proteobacteria	RefSoil_366	0	0	28	578	0	4	0	0	0
271644	Actinobacteria	RefSoil_251	2	5	0	0	1	0	0	0	2
651436	Proteobacteria	RefSoil_24,RefSoil_406,RefSoil_407,RefSoil_624,RefSoil_625,RefSoil_753,RefSoil_835	0	0	0	7	0	0	0	0	0
1143602	Proteobacteria	RefSoil_263	0	0	0	2	0	0	0	0	0
4455895	Proteobacteria	RefSoil_549,RefSoil_613	0	0	232	1789	0	10	0	0	0
788268	Actinobacteria	RefSoil_396	7	0	156	26	0	0	0	0	9
581921	Proteobacteria	RefSoil_448	0	0	3	278	0	0	0	0	0
1855596	Proteobacteria	RefSoil_241	0	0	15	2691	0	0	0	0	0
2654188	Proteobacteria	RefSoil_14,RefSoil_610	0	0	11	256	0	0	0	0	0
4477551	Firmicutes	RefSoil_211	0	0	27	41	0	17	0	0	0
141976	Proteobacteria	RefSoil_92	0	0	0	300	0	0	0	0	0
4427114	Firmicutes	RefSoil_870	0	0	0	2	0	0	0	0	0
284868	Proteobacteria	RefSoil_303	0	0	7	31	0	0	0	0	0
239537	Proteobacteria	RefSoil_497	0	0	17	2943	0	32	0	0	0
537961	Proteobacteria	RefSoil_197	2	0	3	440	0	5	0	0	0
4044599	Proteobacteria	RefSoil_160,RefSoil_306	0	0	0	22	0	0	0	0	0
277094	Proteobacteria	RefSoil_190,RefSoil_227,RefSoil_235,RefSoil_612,RefSoil_644,RefSoil_779	0	0	0	73	0	19	0	0	0
4462654	Firmicutes	RefSoil_683	0	0	0	98	0	19	0	0	0
4338984	Firmicutes	RefSoil_443,RefSoil_731	0	0	3	4	9	2	0	6	0
826658	Actinobacteria	RefSoil_520	3	0	136	5	2	18	0	4	0
4318815	Actinobacteria	RefSoil_156	0	0	120	1343	0	403	0	0	0
195864	Actinobacteria	RefSoil_441	0	0	103	2424	0	283	0	0	5
4464495	Proteobacteria	RefSoil_281	0	0	3	113	0	3	0	0	0
779751	Proteobacteria	RefSoil_82	0	0	0	1061	0	0	0	0	0
777237	Proteobacteria	RefSoil_535	0	0	3	0	0	2	0	0	0
3897979	Firmicutes	RefSoil_861	0	0	0	0	0	4	0	0	0
264791	Actinobacteria	RefSoil_15,RefSoil_148,RefSoil_193,RefSoil_309,RefSoil_501,RefSoil_564,RefSoil_565,RefSoil_566,RefSoil_657,RefSoil_726,RefSoil_775,RefSoil_809,RefSoil_840,RefSoil_908	0	0	45	280	0	17	0	0	0
829415	Proteobacteria	RefSoil_87,RefSoil_595,RefSoil_886	0	0	230	9430	0	9	0	0	0
240451	Actinobacteria	RefSoil_198	0	0	107	552	0	4	0	0	0
4444550	Proteobacteria	RefSoil_149	0	0	0	6192	0	0	0	0	0
112194	Proteobacteria	RefSoil_2	0	4	262	123	0	0	0	0	0
4424907	Proteobacteria	RefSoil_927,RefSoil_928	0	0	123	157	0	6	0	0	0
152485	Firmicutes	RefSoil_729	0	0	7	11	0	0	0	0	0
4411489	Actinobacteria	RefSoil_561	0	0	0	0	0	2	0	0	2
1584967	Proteobacteria	RefSoil_751	9	320	0	9	402	866	56	214	0
4441266	Firmicutes	RefSoil_3,RefSoil_207,RefSoil_417,RefSoil_424,RefSoil_431,RefSoil_455,RefSoil_517,RefSoil_543,RefSoil_573,RefSoil_587,RefSoil_588,RefSoil_589,RefSoil_590,RefSoil_591,RefSoil_633,RefSoil_640,RefSoil_718,RefSoil_734,RefSoil_735,RefSoil_746,RefSoil_757,RefSoil_799,RefSoil_806,RefSoil_821,RefSoil_857,RefSoil_875,RefSoil_907,RefSoil_910	0	0	2	5	0	27	0	0	0
1889810	Bacteroidetes	RefSoil_525	0	0	19	4703	0	0	0	0	1
7920	Proteobacteria	RefSoil_67,RefSoil_374,RefSoil_394	0	0	5	18	0	2	0	0	0
1532107	Firmicutes	RefSoil_30,RefSoil_31,RefSoil_45,RefSoil_55,RefSoil_62,RefSoil_98,RefSoil_200,RefSoil_224,RefSoil_279,RefSoil_283,RefSoil_290,RefSoil_291,RefSoil_302,RefSoil_312,RefSoil_323,RefSoil_400,RefSoil_541,RefSoil_542,RefSoil_592,RefSoil_593,RefSoil_632,RefSoil_663,RefSoil_664,RefSoil_665,RefSoil_686,RefSoil_695,RefSoil_733,RefSoil_738,RefSoil_811,RefSoil_814,RefSoil_831,RefSoil_832,RefSoil_833,RefSoil_8…	0	0	399	22630	0	152	0	0	0
241895	Deinococcus-Thermus	RefSoil_636	0	0	0	18	0	0	0	0	0
6374	Proteobacteria	RefSoil_513	0	0	0	6	0	0	0	0	0
102388	Bacteroidetes	RefSoil_345	0	0	0	580	0	0	0	0	0
575486	Bacteroidetes	RefSoil_440	0	0	0	7	0	0	0	0	0
233066	Euryarchaeota	RefSoil_183	0	0	0	0	0	31	0	0	0
572586	Proteobacteria	RefSoil_236	0	0	0	4	0	0	0	0	0
264229	Bacteroidetes	RefSoil_180	0	0	9	8576	0	2	0	0	0
827497	Proteobacteria	RefSoil_6,RefSoil_140,RefSoil_289,RefSoil_621,RefSoil_622,RefSoil_654,RefSoil_760,RefSoil_781,RefSoil_818,RefSoil_824,RefSoil_859	0	0	818	1492	0	1629	0	0	0
3745352	Bacteroidetes	RefSoil_44	0	0	0	0	0	0	1	0	3
3614443	Actinobacteria	RefSoil_519	0	0	2	407	0	17	0	0	0
555725	Proteobacteria	RefSoil_38,RefSoil_364,RefSoil_419,RefSoil_638,RefSoil_668	0	0	0	0	0	0	0	0	0
109573	Proteobacteria	RefSoil_96	0	0	0	5	0	0	0	0	0
1119053	Proteobacteria	RefSoil_319,RefSoil_765,RefSoil_766	0	0	185	0	0	0	0	0	0
543675	Actinobacteria	RefSoil_398	0	0	0	9	0	0	3	0	0
4428732	Firmicutes	RefSoil_418,RefSoil_427,RefSoil_540,RefSoil_616,RefSoil_819,RefSoil_856	0	0	8	97	0	2	0	0	0
New.5.CleanUp.ReferenceOTU28452	Proteobacteria	RefSoil_416	0	0	0	0	0	0	0	0	0
New.5.CleanUp.ReferenceOTU55286	Proteobacteria	RefSoil_917	4	0	0	150	3	0	2	0	0
New.5.CleanUp.ReferenceOTU62252	Proteobacteria	RefSoil_408	69	0	3	0	0	106	0	0	0
New.5.CleanUp.ReferenceOTU81976	Cyanobacteria/Chloroplast	RefSoil_714	0	0	0	2	0	0	0	0	0
New.5.CleanUp.ReferenceOTU93334	Euryarchaeota	RefSoil_204	0	0	0	0	0	4	0	0	0
New.5.CleanUp.ReferenceOTU167726	Proteobacteria	RefSoil_223,RefSoil_260,RefSoil_286,RefSoil_342	0	0	0	0	3	3	0	2	0
New.5.CleanUp.ReferenceOTU195383	Acidobacteria	RefSoil_647	0	8	0	4	24	0	0	45	0
New.5.CleanUp.ReferenceOTU257512	Proteobacteria	RefSoil_47	0	0	0	0	4	5	0	2	0
New.5.CleanUp.ReferenceOTU284098	Euryarchaeota	RefSoil_463	0	73	0	0	10	0	0	0	0
New.5.CleanUp.ReferenceOTU328310	Proteobacteria	RefSoil_66,RefSoil_187,RefSoil_547,RefSoil_655,RefSoil_656	0	0	2	17	1	0	0	1	0
New.5.CleanUp.ReferenceOTU350819	Proteobacteria	RefSoil_453	0	0	0	8	0	2	0	0	0
New.5.CleanUp.ReferenceOTU370784	Proteobacteria	RefSoil_249	0	0	0	5	0	0	0	0	0
New.5.CleanUp.ReferenceOTU396491	Firmicutes	RefSoil_916	0	561	0	0	50	10	0	0	0
New.5.CleanUp.ReferenceOTU527489	Chlorobi	RefSoil_94	0	0	0	0	0	8	0	0	0
1109030	Aquificae	RefSoil_585	0	0	0	0	0	0	0	0	0
4294646	Proteobacteria	RefSoil_873	0	0	192	593	0	17	0	0	0
15960	Firmicutes	RefSoil_300	0	0	8	6	0	2	0	0	0
513360	Proteobacteria	RefSoil_9,RefSoil_488,RefSoil_849	0	0	53	2477	0	8	0	0	0
1115104	Proteobacteria	RefSoil_449,RefSoil_522	0	0	37	1588	0	5	0	0	0
4393724	Actinobacteria	RefSoil_65,RefSoil_436,RefSoil_685	0	0	58	118	0	0	0	0	0
4309134	Firmicutes	RefSoil_164,RefSoil_537	0	0	16	0	0	5	0	0	0
799497	Actinobacteria	RefSoil_670	0	0	88	0	0	5	0	0	0
248740	Firmicutes	RefSoil_772	3	0	2	22	0	9	0	0	0
39832	Actinobacteria	RefSoil_575	0	0	5242	2125	0	10	0	0	0
578701	Actinobacteria	RefSoil_829	2	0	2	226	0	0	0	0	0
4104730	Firmicutes	RefSoil_846	0	0	8	2	0	0	0	0	0
698496	Proteobacteria	RefSoil_393	0	0	4	1187	2	3	0	0	0
4477120	Actinobacteria	RefSoil_382	63	0	18	0	0	2	0	0	0
1137749	Actinobacteria	RefSoil_174,RefSoil_213,RefSoil_774,RefSoil_807	0	0	1228	1764	0	12	1	0	16
4466196	Actinobacteria	RefSoil_486	0	0	30	0	1	0	0	7	0
4316726	Actinobacteria	RefSoil_867	0	0	4	313	0	0	0	0	0
4301491	Firmicutes	RefSoil_63,RefSoil_767,RefSoil_777	0	0	34	6	0	51	0	0	0
3423513	Proteobacteria	RefSoil_64,RefSoil_88,RefSoil_93,RefSoil_103,RefSoil_138,RefSoil_146,RefSoil_166,RefSoil_168,RefSoil_170,RefSoil_237,RefSoil_243,RefSoil_327,RefSoil_438,RefSoil_641,RefSoil_666,RefSoil_669,RefSoil_847,RefSoil_904	3	2	2	0	55	8	749	8	40
63696	Actinobacteria	RefSoil_699	87	0	858	97	0	0	3	0	71
568436	Firmicutes	RefSoil_494,RefSoil_562,RefSoil_631	0	0	47	2	0	0	0	0	0
919466	Firmicutes	RefSoil_901	0	0	77	4	0	151	0	0	0
2675752	Proteobacteria	RefSoil_548,RefSoil_645	0	0	679	30	0	5	0	0	0
328765	Actinobacteria	RefSoil_559	0	0	5	3	0	7	0	0	0
136453	Actinobacteria	RefSoil_133,RefSoil_800	0	0	12	65	0	0	0	0	0
750320	Proteobacteria	RefSoil_784	0	0	4748	40	0	17	0	0	0
28089	Actinobacteria	RefSoil_637	0	0	9232	281	0	11	0	0	0
956334	Actinobacteria	RefSoil_401	0	0	16	0	0	0	0	0	0
New.7.CleanUp.ReferenceOTU36342	Planctomycetes	RefSoil_720	99	0	9	557	2	34	59	1	23
New.7.CleanUp.ReferenceOTU66593	Actinobacteria	RefSoil_362	0	0	2	2	0	0	0	0	0
New.7.CleanUp.ReferenceOTU119570	Proteobacteria	RefSoil_218	80	0	276	6	0	0	0	0	2
New.7.CleanUp.ReferenceOTU153570	Proteobacteria	RefSoil_603	0	0	13	0	0	3	0	0	0
New.7.CleanUp.ReferenceOTU173727	Proteobacteria	RefSoil_201	0	0	3	0	2	0	0	0	0
New.7.CleanUp.ReferenceOTU185892	Proteobacteria	RefSoil_331,RefSoil_801	10	7	3	50	11	216	0	12	2
New.7.CleanUp.ReferenceOTU187058	Actinobacteria	RefSoil_855	42	0	3	15	3	3	1	0	3
New.7.CleanUp.ReferenceOTU246283	Proteobacteria	RefSoil_136,RefSoil_841	14	51	2	146	46	88	8	2	77
New.7.CleanUp.ReferenceOTU252558	Proteobacteria	RefSoil_442	0	3	6	15	2	0	0	1	0
New.7.CleanUp.ReferenceOTU256861	Bacteroidetes	RefSoil_635	0	0	2	0	0	0	0	0	0
4429716	Proteobacteria	RefSoil_516,RefSoil_754	0	0	0	0	0	44	0	0	0
4364469	Proteobacteria	RefSoil_357	0	0	0	0	0	0	0	0	0
4424239	Firmicutes	RefSoil_307,RefSoil_470	0	0	0	0	0	0	1	0	2
4384856	Firmicutes	RefSoil_433	0	0	0	0	0	14	0	0	0
4448928	Firmicutes	RefSoil_26,RefSoil_132	0	0	0	0	0	35	0	0	0
159973	Bacteroidetes	RefSoil_850	0	0	0	2	0	0	0	0	0
4328482	Deinococcus-Thermus	RefSoil_318	0	0	0	0	0	0	0	0	7
821119	Proteobacteria	RefSoil_123,RefSoil_176,RefSoil_614,RefSoil_723	0	0	0	8	0	9	0	0	0
3244896	Firmicutes	RefSoil_550	0	0	0	0	0	0	0	0	0
903886	Bacteroidetes	RefSoil_502	0	0	0	0	0	0	0	0	0
287813	Firmicutes	RefSoil_921	4	0	0	0	0	0	20	0	34
4404109	Firmicutes	RefSoil_475	0	2	0	0	0	2	0	0	0
2850749	Firmicutes	RefSoil_469	0	0	0	0	0	0	0	0	0
849440	Euryarchaeota	RefSoil_191	0	0	0	0	0	0	0	0	0
1148151	Proteobacteria	RefSoil_690,RefSoil_808	0	0	0	0	0	0	14	0	1
316732	Firmicutes	RefSoil_330	0	0	0	0	0	0	1	0	1
3110915	Deinococcus-Thermus	RefSoil_450	0	0	0	0	0	0	0	0	2
4302300	Firmicutes	RefSoil_651	0	0	0	45	0	48	0	0	0
13024	Actinobacteria	RefSoil_350	0	0	0	0	0	47	0	0	0
2772794	Firmicutes	RefSoil_444	0	0	0	0	0	0	0	0	0
823809	Proteobacteria	RefSoil_76,RefSoil_101,RefSoil_188,RefSoil_199,RefSoil_217,RefSoil_221,RefSoil_347,RefSoil_505,RefSoil_594,RefSoil_858,RefSoil_896,RefSoil_898,RefSoil_900,RefSoil_902	0	0	0	72	0	9	0	0	0
4431608	Firmicutes	RefSoil_141	0	0	0	0	0	0	0	0	0
111129	Aquificae	RefSoil_311	0	0	0	0	0	12	0	0	0
14592	Firmicutes	RefSoil_485,RefSoil_514	0	0	0	7	0	340	0	0	0
993455	Cyanobacteria/Chloroplast	RefSoil_706	0	0	0	0	0	0	0	0	0
New.9.CleanUp.ReferenceOTU43792	Firmicutes	RefSoil_924	0	2	0	0	0	0	1	0	0
New.9.CleanUp.ReferenceOTU125896	Proteobacteria	RefSoil_355,RefSoil_578,RefSoil_579,RefSoil_580,RefSoil_581,RefSoil_582,RefSoil_583,RefSoil_584,RefSoil_795	3	73	0	7	17	2	0	6	0
New.9.CleanUp.ReferenceOTU132755	Firmicutes	RefSoil_688	0	0	0	0	0	2	0	0	0
New.9.CleanUp.ReferenceOTU182843	Firmicutes	RefSoil_147	0	0	0	0	0	0	0	0	0
New.11.CleanUp.ReferenceOTU76228	Bacteroidetes	RefSoil_461	0	0	0	0	0	0	0	0	0
820543	Bacteroidetes	RefSoil_854	0	0	0	0	0	0	0	0	0
3201462	Deferribacteres	RefSoil_381	0	0	0	0	0	0	0	0	0
2188623	Cyanobacteria/Chloroplast	RefSoil_715	0	0	0	0	0	0	0	0	0
4460895	Cyanobacteria/Chloroplast	RefSoil_716	0	0	0	0	0	3	0	0	0
4308446	Proteobacteria	RefSoil_336	0	0	0	0	0	0	0	0	0
4372695	Cyanobacteria/Chloroplast	RefSoil_713	0	0	0	0	0	0	0	0	0
616997	Euryarchaeota	RefSoil_384	0	0	0	0	0	6	0	0	0
New.12.CleanUp.ReferenceOTU144840	Spirochaetes	RefSoil_413	0	0	0	0	0	0	0	0	0
New.12.CleanUp.ReferenceOTU146129	Spirochaetes	RefSoil_479	0	0	0	0	0	0	0	0	0
2940299	Euryarchaeota	RefSoil_387,RefSoil_694	0	0	0	0	0	4	0	0	0
511129	Firmicutes	RefSoil_202,RefSoil_239,RefSoil_240,RefSoil_320,RefSoil_322,RefSoil_599	0	0	0	0	0	0	0	0	0
New.13.CleanUp.ReferenceOTU30545	Proteobacteria	RefSoil_16	0	0	0	21	3	0	0	0	0
New.13.CleanUp.ReferenceOTU513670	Proteobacteria	RefSoil_91	0	0	0	0	0	0	0	0	0
New.13.CleanUp.ReferenceOTU516929	Fusobacteria	RefSoil_430	0	0	0	0	0	45	0	0	0
4360991	Firmicutes	RefSoil_203,RefSoil_294	0	0	0	0	0	19	0	0	0
592398	Actinobacteria	RefSoil_510,RefSoil_527,RefSoil_761,RefSoil_825,RefSoil_887	0	0	0	13	0	417	0	0	0
557526	Firmicutes	RefSoil_389,RefSoil_392	0	0	0	18	0	5	0	0	0
2221290	Proteobacteria	RefSoil_115,RefSoil_439	0	0	0	0	0	37	0	0	0
New.19.CleanUp.ReferenceOTU3126	Firmicutes	RefSoil_171	0	0	0	6	0	2	0	0	0
New.19.CleanUp.ReferenceOTU3972	Proteobacteria	RefSoil_659	0	0	0	0	0	3	0	0	0
New.19.CleanUp.ReferenceOTU8278	Actinobacteria	RefSoil_83	0	0	0	0	0	6	0	0	0
New.19.CleanUp.ReferenceOTU8353	Firmicutes	RefSoil_721	0	0	0	0	0	11	0	0	0
New.19.CleanUp.ReferenceOTU14939	Proteobacteria	RefSoil_756	0	0	0	6	0	3	0	0	0
New.19.CleanUp.ReferenceOTU16224	Firmicutes	RefSoil_61	0	2	0	0	0	2	0	0	0
New.19.CleanUp.ReferenceOTU21714	Proteobacteria	RefSoil_46	0	0	0	0	0	5	0	0	0
New.19.CleanUp.ReferenceOTU26467	Firmicutes	RefSoil_798	0	0	0	2	0	2	0	0	0
New.19.CleanUp.ReferenceOTU36857	Proteobacteria	RefSoil_267	0	0	0	0	0	2	0	0	0
New.19.CleanUp.ReferenceOTU38993	Actinobacteria	RefSoil_359	0	0	0	0	0	3	0	0	0
541328	Firmicutes	RefSoil_194,RefSoil_736,RefSoil_805	0	0	0	0	0	0	0	0	0
13900	Firmicutes	RefSoil_648	0	0	0	0	0	0	0	0	0
159911	Firmicutes	RefSoil_214	0	0	0	0	0	0	0	0	0
950606	Proteobacteria	RefSoil_531,RefSoil_914	0	0	0	15	0	0	0	0	0
161579	Firmicutes	RefSoil_113,RefSoil_292,RefSoil_722	0	0	0	0	0	0	14	0	23
New.24.CleanUp.ReferenceOTU12645	Proteobacteria	RefSoil_768	9	0	0	77	0	0	0	0	2
New.24.CleanUp.ReferenceOTU38683	Proteobacteria	RefSoil_482,RefSoil_604,RefSoil_687,RefSoil_719,RefSoil_750	24	31	0	0	0	2	0	0	9
546802	Deinococcus-Thermus	RefSoil_460	0	0	0	0	0	0	0	0	0
4413357	Cyanobacteria/Chloroplast	RefSoil_709	0	0	0	0	0	0	0	0	0
968391	Cyanobacteria/Chloroplast	RefSoil_702	12	0	0	506	0	0	0	0	0
2234838	Firmicutes	RefSoil_41	0	0	0	0	0	0	0	0	0
257496	Proteobacteria	RefSoil_212	0	0	0	0	0	8	0	0	0
289599	Firmicutes	RefSoil_445	0	0	0	0	0	0	2	0	3
3696	Acidobacteria	RefSoil_515	0	0	0	0	0	0	0	0	0
519568	Cyanobacteria/Chloroplast	RefSoil_296	0	0	0	0	0	0	0	0	0
1132905	Thaumarchaeota	RefSoil_321,RefSoil_328,RefSoil_596,RefSoil_597,RefSoil_763	0	0	0	0	0	0	0	0	0
New.28.CleanUp.ReferenceOTU355847	Firmicutes	RefSoil_107	0	0	0	0	0	0	0	0	0
New.28.CleanUp.ReferenceOTU551117	Cyanobacteria/Chloroplast	RefSoil_712	0	0	0	0	0	0	0	0	0
254640	Euryarchaeota	RefSoil_569	24	0	0	0	0	729	0	0	0
4380668	Firmicutes	RefSoil_411	0	0	0	0	0	3	0	0	0
141021	Chlorobi	RefSoil_95	0	0	0	0	0	65	0	0	0
New.33.CleanUp.ReferenceOTU25588	Cyanobacteria/Chloroplast	RefSoil_285	0	0	0	0	0	2	0	0	0
New.36.CleanUp.ReferenceOTU478948	Proteobacteria	RefSoil_373	0	0	0	0	0	0	0	0	0
New.36.CleanUp.ReferenceOTU938882	Euryarchaeota	RefSoil_489	0	0	0	0	0	0	0	0	0
New.36.CleanUp.ReferenceOTU1183812	Cyanobacteria/Chloroplast	RefSoil_284,RefSoil_351	0	0	0	0	0	0	0	0	0
New.36.CleanUp.ReferenceOTU1382703	Firmicutes	RefSoil_878	0	0	0	0	0	0	0	0	0
New.38.CleanUp.ReferenceOTU85280	Cyanobacteria/Chloroplast	RefSoil_708	0	3	0	0	0	0	0	0	0
1010113	Proteobacteria	RefSoil_863	0	0	0	2	0	0	0	0	0
4480598	Firmicutes	RefSoil_326	0	0	0	0	0	0	0	0	0
830475	Firmicutes	RefSoil_371	0	0	0	5	0	0	0	0	0
1127819	Actinobacteria	RefSoil_465	0	0	0	30	0	0	0	0	0
New.42.CleanUp.ReferenceOTU24973	Proteobacteria	RefSoil_81,RefSoil_120	0	0	0	0	0	0	0	0	0
New.42.CleanUp.ReferenceOTU25644	Proteobacteria	RefSoil_277	0	0	0	0	0	0	2	0	1
New.42.CleanUp.ReferenceOTU91488	Proteobacteria	RefSoil_130	0	0	0	0	0	0	0	0	2
New.42.CleanUp.ReferenceOTU370442	Proteobacteria	RefSoil_817	0	0	0	0	0	0	0	0	1
New.42.CleanUp.ReferenceOTU382938	Proteobacteria	RefSoil_919	0	0	0	0	0	0	33	0	61
141278	Spirochaetes	RefSoil_478	0	0	0	0	0	0	3	0	0
New.45.CleanUp.ReferenceOTU89862	Proteobacteria	RefSoil_308	0	0	0	0	0	0	1	0	0
29714	Chloroflexi	RefSoil_12,RefSoil_85,RefSoil_182,RefSoil_363,RefSoil_375,RefSoil_739,RefSoil_740,RefSoil_816	0	0	0	0	0	0	0	0	0
16013	Firmicutes	RefSoil_758	0	0	0	0	0	0	0	0	0
960076	Bacteroidetes	RefSoil_512	0	0	0	15	0	0	0	0	0
508943	Proteobacteria	RefSoil_764	0	0	0	0	0	0	0	0	0
245495	Proteobacteria	RefSoil_37,RefSoil_109,RefSoil_117,RefSoil_119,RefSoil_181,RefSoil_492,RefSoil_574,RefSoil_743	0	0	0	4	0	0	0	0	0
824855	Cyanobacteria/Chloroplast	RefSoil_710	0	0	0	0	0	0	0	0	0
New.52.CleanUp.ReferenceOTU8235	Bacteroidetes	RefSoil_349	0	0	0	0	0	0	0	0	0
New.52.CleanUp.ReferenceOTU21326	Firmicutes	RefSoil_629	0	0	0	8	0	0	0	0	0
New.52.CleanUp.ReferenceOTU27360	Firmicutes	RefSoil_316	0	0	0	0	0	0	0	0	0
New.52.CleanUp.ReferenceOTU32466	Actinobacteria	RefSoil_642	0	0	0	0	0	0	0	0	0
New.52.CleanUp.ReferenceOTU39319	Proteobacteria	RefSoil_265,RefSoil_630	0	0	0	0	0	0	0	0	0
New.52.CleanUp.ReferenceOTU59664	Armatimonadetes	RefSoil_866	0	0	0	3	0	0	0	0	0
New.52.CleanUp.ReferenceOTU85919	Acidobacteria	RefSoil_539	0	0	0	0	0	0	0	0	0
New.52.CleanUp.ReferenceOTU144875	Firmicutes	RefSoil_245,RefSoil_812	0	0	0	0	0	0	0	0	0
New.53.CleanUp.ReferenceOTU131085	Bacteroidetes	RefSoil_344	0	0	0	379	0	0	0	0	0
New.53.CleanUp.ReferenceOTU191242	Proteobacteria	RefSoil_755	0	0	0	12	0	0	0	0	0
New.53.CleanUp.ReferenceOTU523671	Proteobacteria	RefSoil_403	0	0	0	29	0	0	0	0	0
New.53.CleanUp.ReferenceOTU533672	Proteobacteria	RefSoil_906,RefSoil_533	0	0	0	3	0	0	0	0	0
New.53.CleanUp.ReferenceOTU826098	Proteobacteria	RefSoil_483	0	0	0	2	0	0	0	0	0
New.53.CleanUp.ReferenceOTU849737	Acidobacteria	RefSoil_452	0	0	0	9	0	0	0	0	0
New.53.CleanUp.ReferenceOTU971696	Proteobacteria	RefSoil_511	0	0	0	4	0	0	0	0	0
New.53.CleanUp.ReferenceOTU1121460	Proteobacteria	RefSoil_752	0	0	0	3	0	0	0	0	0
77193	Actinobacteria	RefSoil_20,RefSoil_247,RefSoil_509,RefSoil_521,RefSoil_634,RefSoil_744,RefSoil_759,RefSoil_762,RefSoil_771,RefSoil_794	0	0	0	8	0	0	0	0	0
142346	Proteobacteria	RefSoil_926	0	0	0	5	0	0	0	0	0
New.59.ReferenceOTU2700	Proteobacteria	RefSoil_124,RefSoil_727	0	0	0	2	0	0	0	0	0
New.59.CleanUp.ReferenceOTU5921	Proteobacteria	RefSoil_815,RefSoil_882	0	0	0	2	0	0	0	0	0
New.59.CleanUp.ReferenceOTU14056	Acidobacteria	RefSoil_122	0	0	0	3	0	0	0	0	0
New.59.CleanUp.ReferenceOTU36879	Proteobacteria	RefSoil_216,RefSoil_911	0	0	0	20	0	0	0	0	0
New.59.CleanUp.ReferenceOTU71157	Actinobacteria	RefSoil_563	0	0	0	2	0	0	0	0	0
New.59.CleanUp.ReferenceOTU167926	Proteobacteria	RefSoil_876	0	0	0	15	0	0	0	0	0
New.59.CleanUp.ReferenceOTU219830	Acidobacteria	RefSoil_477	0	0	0	4	0	0	0	0	0
New.59.CleanUp.ReferenceOTU220271	Cyanobacteria/Chloroplast	RefSoil_23	0	0	0	2	0	0	0	0	0
New.59.CleanUp.ReferenceOTU288665	Proteobacteria	RefSoil_903	0	0	0	7	0	0	0	0	0
New.59.CleanUp.ReferenceOTU294692	Actinobacteria	RefSoil_660	0	0	0	2	0	0	0	0	0
New.59.CleanUp.ReferenceOTU385905	Actinobacteria	RefSoil_108	0	0	0	2	0	0	0	0	0
New.59.CleanUp.ReferenceOTU403605	Verrucomicrobia	RefSoil_246	0	0	0	14	0	0	0	0	0
New.59.CleanUp.ReferenceOTU406055	Proteobacteria	RefSoil_274,RefSoil_454	0	0	0	8	0	0	0	0	0
New.59.CleanUp.ReferenceOTU454412	Proteobacteria	RefSoil_255,RefSoil_457,RefSoil_684,RefSoil_913	0	0	0	2	0	0	0	0	0
New.59.CleanUp.ReferenceOTU512154	Proteobacteria	RefSoil_206	0	0	0	2	0	0	0	0	0
New.59.CleanUp.ReferenceOTU568386	Proteobacteria	RefSoil_467	0	0	0	3	0	0	0	0	0
New.59.CleanUp.ReferenceOTU582834	Actinobacteria	RefSoil_134,RefSoil_437	0	0	0	55	0	0	0	0	0
New.59.CleanUp.ReferenceOTU602796	Proteobacteria	RefSoil_353	0	0	0	7	0	0	0	0	0
New.59.CleanUp.ReferenceOTU610900	Proteobacteria	RefSoil_50,RefSoil_697,RefSoil_895	0	0	0	2	0	0	0	0	0
New.59.CleanUp.ReferenceOTU733275	Actinobacteria	RefSoil_348	0	0	0	2	0	0	0	0	0
New.59.CleanUp.ReferenceOTU785688	Bacteroidetes	RefSoil_131	0	0	0	2	0	0	0	0	0
New.59.CleanUp.ReferenceOTU792497	Acidobacteria	RefSoil_144	0	0	0	17	0	0	0	0	0
New.59.CleanUp.ReferenceOTU829841	Actinobacteria	RefSoil_487	0	0	0	4	0	0	0	0	0
New.59.CleanUp.ReferenceOTU859884	Proteobacteria	RefSoil_89,RefSoil_909	0	0	0	2	0	0	0	0	0
New.59.CleanUp.ReferenceOTU873917	Proteobacteria	RefSoil_803	0	0	0	2	0	0	0	0	0
New.59.CleanUp.ReferenceOTU874861	Actinobacteria	RefSoil_325	0	0	0	2	0	0	0	0	0
New.59.CleanUp.ReferenceOTU905875	Proteobacteria	RefSoil_100	0	0	0	2	0	0	0	0	0
New.59.CleanUp.ReferenceOTU920903	Proteobacteria	RefSoil_252,RefSoil_769	0	0	0	9	0	0	0	0	0
New.59.CleanUp.ReferenceOTU990105	Proteobacteria	RefSoil_428,RefSoil_567	0	0	0	23	0	0	0	0	0
New.59.CleanUp.ReferenceOTU1055532	Proteobacteria	RefSoil_189	0	0	0	7	0	0	0	0	0
New.59.CleanUp.ReferenceOTU1069293	Actinobacteria	RefSoil_379	0	0	0	2	0	0	0	0	0
New.59.CleanUp.ReferenceOTU1072262	Actinobacteria	RefSoil_317,RefSoil_844	0	0	0	7	0	0	0	0	0
New.59.CleanUp.ReferenceOTU1150846	Proteobacteria	RefSoil_836	0	0	0	2	0	0	0	0	0
New.59.CleanUp.ReferenceOTU1221851	Gemmatimonadetes	RefSoil_315	0	0	0	5	0	0	0	0	0
New.59.CleanUp.ReferenceOTU1253833	Cyanobacteria/Chloroplast	RefSoil_711	0	0	0	9	0	0	0	0	0
New.59.CleanUp.ReferenceOTU1260109	Actinobacteria	RefSoil_184	0	0	0	3	0	0	0	0	0
New.59.CleanUp.ReferenceOTU1330879	Actinobacteria	RefSoil_125,RefSoil_154,RefSoil_167	0	0	0	10	0	0	0	0	0
New.59.CleanUp.ReferenceOTU1385911	Proteobacteria	RefSoil_282	0	0	0	97	0	0	0	0	0
New.59.CleanUp.ReferenceOTU1396002	Cyanobacteria/Chloroplast	RefSoil_253	0	0	0	3	0	0	0	0	0
New.59.CleanUp.ReferenceOTU1399481	Proteobacteria	RefSoil_388	0	0	0	2	0	0	0	0	0
New.59.CleanUp.ReferenceOTU1407014	Actinobacteria	RefSoil_367	0	0	0	2	0	0	0	0	0
New.59.CleanUp.ReferenceOTU1481861	Bacteroidetes	RefSoil_530	0	0	0	3	0	0	0	0	0
New.59.CleanUp.ReferenceOTU1505721	Actinobacteria	RefSoil_365	0	0	0	2	0	0	0	0	0
New.59.CleanUp.ReferenceOTU1527812	Proteobacteria	RefSoil_905	0	0	0	4	0	0	0	0	0
New.59.CleanUp.ReferenceOTU1569744	Actinobacteria	RefSoil_691	0	0	0	2	0	0	0	0	0
New.59.CleanUp.ReferenceOTU1677754	Proteobacteria	RefSoil_888	0	0	0	2	0	0	0	0	0
New.59.CleanUp.ReferenceOTU1691644	Synergistetes	RefSoil_361	0	0	0	2	0	0	0	0	0
			1292	10089	51543	280229	1186	16167	993	608	541
			Andisols	Gelisols	Vertisols	Mollisols	Inceptisols	Alfisols	Ultisols	Sand,Rock,Ice	Entisols
number of sample		1627	131	127	65	736	110	380	10	50	18
number of presence			40	38	112	221	42	141	26	30	45
percent number of presence			0.104987	0.0997375	0.293963	0.580052	0.110236	0.370079	0.0682415	0.0787402	0.11811
